# Supplementary material for: 1-(2,3-Dimeth­oxy­benzyl­idene)-2-(2,4-dinitro­phen­yl)hydrazine
Source: Acta Crystallogr Sect E Struct Rep Online. 2011 Apr 16;67(Pt 5):o1169. doi: 10.1107/S1600536811013894 (PMC3089222; doi:10.1107/S1600536811013894)
Supplement: Supplementary file 1 [file e-67-o1169-sup1.cif]

##############################################################################
#                                                                            #
# This CIF contains the data in a paper accepted for publication in          #
# Acta Crystallographica Section E. It conforms to the requirements of       #
# Notes for Authors for Acta Crystallographica Section E, and has been       #
# peer reviewed under the auspices of the IUCr Commission on Journals.       #
#                                                                            #
# Full details of the Crystallographic Information File format               #
# are given in the paper "The Crystallographic Information File (CIF):       #
# a New Standard Archive File for Crystallography" by S. R. Hall, F. H.      #
# Allen and I. D. Brown [Acta Cryst. (1991), A47, 655-685].                  #
#                                                                            #
# The current version of the core CIF dictionary is obtainable from          #
# ftp://ftp.iucr.org/pub/cif_core.dic.                                       #
#                                                                            #
# Software is freely available for graphical display of the structure(s)     #
# in this CIF. For information consult the CIF software page                 #
# http://www.iucr.org/resources/cif/software.                                #
#                                                                            #
# This file may be used for bona fide research purposes within the           #
# scientific community so long as proper attribution is given to the journal # 
# article from which it was obtained.                                        #
#                                                                            #
##############################################################################
data_I
_audit_creation_method     SHELXL-97
_chemical_name_systematic
;
1-(2,3-Dimethoxybenzylidene)-2-(2,4-dinitrophenyl)hydrazine
;
_chemical_name_common     ?
_chemical_formula_moiety     'C15 H14 N4 O6'
_chemical_formula_sum     'C15 H14 N4 O6'
_chemical_formula_iupac     'C15 H14 N4 O6'
_chemical_formula_weight     346.30
_chemical_melting_point     ?
_symmetry_cell_setting     triclinic
_symmetry_space_group_name_H-M     'P -1'
_symmetry_space_group_name_Hall     '-P 1'
loop_
    _symmetry_equiv_pos_as_xyz
    'x, y, z'
    '-x, -y, -z'
_cell_length_a     7.8409(8)
_cell_length_b     7.9200(9)
_cell_length_c     13.8961(14)
_cell_angle_alpha     85.038(2)
_cell_angle_beta     82.7730(10)
_cell_angle_gamma     65.8940(10)
_cell_volume     780.85(14)
_cell_formula_units_Z     2
_cell_measurement_reflns_used     855
_cell_measurement_theta_min     2.82
_cell_measurement_theta_max     22.814
_cell_measurement_temperature     298(2)
_exptl_crystal_description     block
_exptl_crystal_colour     orange
_exptl_crystal_size_max     0.43
_exptl_crystal_size_mid     0.38
_exptl_crystal_size_min     0.37
_exptl_crystal_density_diffrn     1.473
_exptl_crystal_density_meas     ?
_exptl_crystal_density_method     'not measured'
_exptl_crystal_F_000     360
_exptl_absorpt_coefficient_mu     0.116
_exptl_absorpt_correction_type     multi-scan
_exptl_absorpt_process_details     '(SADABS; Bruker, 2007)'
_exptl_absorpt_correction_T_min     0.9516
_exptl_absorpt_correction_T_max     0.9582
_exptl_special_details
;
;
_diffrn_ambient_temperature     298(2)
_diffrn_radiation_type     MoK\a
_diffrn_radiation_wavelength     0.71073
_diffrn_radiation_source     'fine-focus sealed tube'
_diffrn_radiation_monochromator     graphite
_diffrn_measurement_device_type     'Bruker SMART CCD'
_diffrn_measurement_method     '\f and \w'
_diffrn_detector_area_resol_mean     ?
_diffrn_reflns_number     4130
_diffrn_reflns_av_R_equivalents     0.0324
_diffrn_reflns_av_sigmaI/netI     0.0489
_diffrn_reflns_theta_min     2.82
_diffrn_reflns_theta_max     25.01
_diffrn_reflns_theta_full     25.01
_diffrn_measured_fraction_theta_max     0.988
_diffrn_measured_fraction_theta_full     0.988
_diffrn_reflns_limit_h_min     -9
_diffrn_reflns_limit_h_max     9
_diffrn_reflns_limit_k_min     -9
_diffrn_reflns_limit_k_max     9
_diffrn_reflns_limit_l_min     -16
_diffrn_reflns_limit_l_max     8
_diffrn_standards_number     0
_diffrn_standards_interval_count     ?
_diffrn_standards_interval_time     ?
_diffrn_standards_decay_%     ?
_refine_special_details
;
Refinement of <i>F</i>^2^ against ALL reflections. The weighted <i>R</i>-factor
<i>wR</i> and goodness of fit <i>S</i> are based on <i>F</i>^2^, conventional
<i>R</i>-factors <i>R</i> are based on <i>F</i>, with <i>F</i> set to zero for
negative <i>F</i>^2^. The threshold expression of <i>F</i>^2^ >
\s(<i>F</i>^2^) is used only for calculating <i>R</i>-factors(gt) <i>etc</i>.
and is not relevant to the choice of reflections for refinement.
<i>R</i>-factors based on <i>F</i>^2^ are statistically about twice as large
as those based on <i>F</i>, and <i>R</i>- factors based on ALL data will be
even larger.
;
_reflns_number_total     2725
_reflns_number_gt     1414
_reflns_threshold_expression     I>2\s(I)
_refine_ls_structure_factor_coef     Fsqd
_refine_ls_matrix_type     full
_refine_ls_R_factor_all     0.0970
_refine_ls_R_factor_gt     0.0633
_refine_ls_wR_factor_gt     0.1545
_refine_ls_wR_factor_ref     0.1775
_refine_ls_goodness_of_fit_ref     1.056
_refine_ls_restrained_S_all     1.056
_refine_ls_number_reflns     2725
_refine_ls_number_parameters     229
_refine_ls_number_restraints     0
_refine_ls_hydrogen_treatment     constr
_refine_ls_weighting_scheme     calc
_refine_ls_weighting_details
                 'calc w=1/[\s^2^(Fo^2^)+(0.0737P)^2^] where P=(Fo^2^+2Fc^2^)/3'
_atom_sites_solution_hydrogens     geom
_atom_sites_solution_primary     direct
_atom_sites_solution_secondary     difmap
_refine_ls_shift/su_max     0.000
_refine_ls_shift/su_mean     0.000
_refine_diff_density_max     0.282
_refine_diff_density_min     -0.246
_refine_ls_extinction_method     'SHELXL97 (Sheldrick, 2008)'
_refine_ls_extinction_coef     0.028(5)
_refine_ls_extinction_expression
                                  'Fc^*^=kFc[1+0.001xFc^2^\l^3^/sin(2\q)]^-1/4^'
loop_
    _atom_type_symbol
    _atom_type_description
    _atom_type_scat_dispersion_real
    _atom_type_scat_dispersion_imag
    _atom_type_scat_source
    'C' 'C' 0.0033 0.0016
                         'International Tables Vol C Tables 4.2.6.8 and 6.1.1.4'
    'H' 'H' 0.0000 0.0000
                         'International Tables Vol C Tables 4.2.6.8 and 6.1.1.4'
    'N' 'N' 0.0061 0.0033
                         'International Tables Vol C Tables 4.2.6.8 and 6.1.1.4'
    'O' 'O' 0.0106 0.0060
                         'International Tables Vol C Tables 4.2.6.8 and 6.1.1.4'
_computing_data_collection     'SMART (Bruker, 2007)'
_computing_cell_refinement     'SAINT (Bruker, 2007)'
_computing_data_reduction     'SAINT (Bruker, 2007)'
_computing_structure_solution     'SHELXS97 (Sheldrick, 2008)'
_computing_structure_refinement     'SHELXL97 (Sheldrick, 2008)'
_computing_molecular_graphics
                             'SHELXTL (Sheldrick, 2008) and PLATON (Spek, 2009)'
_computing_publication_material     'SHELXTL (Sheldrick, 2008)'
loop_
    _atom_site_type_symbol
    _atom_site_label
    _atom_site_fract_x
    _atom_site_fract_y
    _atom_site_fract_z
    _atom_site_U_iso_or_equiv
    _atom_site_adp_type
    _atom_site_calc_flag
    _atom_site_refinement_flags
    _atom_site_occupancy
    _atom_site_symmetry_multiplicity
    _atom_site_disorder_assembly
    _atom_site_disorder_group
    N N1 0.6288(3) 0.1887(3) 0.55122(17) 0.0672(7) Uani d . 1 1 . .
    H H1 0.7290 0.1995 0.5243 0.081 Uiso calc R 1 1 . .
    N N2 0.4685(3) 0.2598(3) 0.50406(17) 0.0627(6) Uani d . 1 1 . .
    N N3 0.9691(3) 0.0341(4) 0.6504(3) 0.0789(8) Uani d . 1 1 . .
    N N4 0.6248(5) -0.1660(4) 0.9164(2) 0.0889(9) Uani d . 1 1 . .
    O O1 0.9777(3) 0.1238(4) 0.57412(19) 0.0936(8) Uani d . 1 1 . .
    O O2 1.1061(3) -0.0474(4) 0.6963(2) 0.1191(10) Uani d . 1 1 . .
    O O3 0.7741(4) -0.2406(4) 0.9539(2) 0.1259(11) Uani d . 1 1 . .
    O O4 0.4763(4) -0.1674(4) 0.95499(18) 0.1107(9) Uani d . 1 1 . .
    O O5 0.5156(3) 0.5336(3) 0.25258(14) 0.0734(6) Uani d . 1 1 . .
    O O6 0.2347(3) 0.6845(3) 0.13346(16) 0.0810(7) Uani d . 1 1 . .
    C C1 0.6302(3) 0.1025(3) 0.6391(2) 0.0549(7) Uani d . 1 1 . .
    C C2 0.7926(3) 0.0256(4) 0.6903(2) 0.0626(8) Uani d . 1 1 . .
    C C3 0.7883(4) -0.0608(4) 0.7802(2) 0.0681(8) Uani d . 1 1 . .
    H H3 0.8956 -0.1094 0.8130 0.082 Uiso calc R 1 1 . .
    C C4 0.6287(4) -0.0754(4) 0.8214(2) 0.0652(8) Uani d . 1 1 . .
    C C5 0.4661(4) -0.0033(4) 0.7723(2) 0.0651(8) Uani d . 1 1 . .
    H H5 0.3567 -0.0136 0.8008 0.078 Uiso calc R 1 1 . .
    C C6 0.4688(4) 0.0809(4) 0.6841(2) 0.0609(7) Uani d . 1 1 . .
    H H6 0.3609 0.1260 0.6518 0.073 Uiso calc R 1 1 . .
    C C7 0.4850(4) 0.3361(4) 0.4206(2) 0.0627(7) Uani d . 1 1 . .
    H H7 0.6000 0.3394 0.3968 0.075 Uiso calc R 1 1 . .
    C C8 0.3275(4) 0.4181(4) 0.3620(2) 0.0588(7) Uani d . 1 1 . .
    C C9 0.3505(4) 0.5101(4) 0.2741(2) 0.0602(7) Uani d . 1 1 . .
    C C10 0.2012(4) 0.5909(4) 0.2156(2) 0.0641(8) Uani d . 1 1 . .
    C C11 0.0346(4) 0.5735(4) 0.2461(2) 0.0744(9) Uani d . 1 1 . .
    H H11 -0.0643 0.6240 0.2074 0.089 Uiso calc R 1 1 . .
    C C12 0.0117(4) 0.4825(4) 0.3330(3) 0.0756(9) Uani d . 1 1 . .
    H H12 -0.1026 0.4740 0.3525 0.091 Uiso calc R 1 1 . .
    C C13 0.1564(4) 0.4046(4) 0.3907(2) 0.0684(8) Uani d . 1 1 . .
    H H13 0.1404 0.3428 0.4488 0.082 Uiso calc R 1 1 . .
    C C14 0.6191(4) 0.4797(5) 0.1608(2) 0.0847(10) Uani d . 1 1 . .
    H H14A 0.5771 0.3991 0.1323 0.127 Uiso calc R 1 1 . .
    H H14B 0.7503 0.4159 0.1691 0.127 Uiso calc R 1 1 . .
    H H14C 0.5998 0.5877 0.1190 0.127 Uiso calc R 1 1 . .
    C C15 0.0951(5) 0.7525(5) 0.0675(3) 0.1016(12) Uani d . 1 1 . .
    H H15A 0.0718 0.6516 0.0472 0.152 Uiso calc R 1 1 . .
    H H15B 0.1378 0.8107 0.0118 0.152 Uiso calc R 1 1 . .
    H H15C -0.0187 0.8412 0.0987 0.152 Uiso calc R 1 1 . .
loop_
    _atom_site_aniso_label
    _atom_site_aniso_U_11
    _atom_site_aniso_U_22
    _atom_site_aniso_U_33
    _atom_site_aniso_U_12
    _atom_site_aniso_U_13
    _atom_site_aniso_U_23
    N1 0.0509(13) 0.0903(17) 0.0649(17) -0.0324(12) -0.0047(11) -0.0079(13)
    N2 0.0547(14) 0.0696(15) 0.0639(16) -0.0245(12) -0.0081(11) -0.0030(12)
    N3 0.0472(15) 0.0818(19) 0.110(2) -0.0237(14) -0.0100(15) -0.0246(16)
    N4 0.117(3) 0.088(2) 0.081(2) -0.0550(19) -0.0386(19) 0.0088(16)
    O1 0.0661(14) 0.133(2) 0.0922(18) -0.0513(14) 0.0068(12) -0.0250(15)
    O2 0.0526(13) 0.124(2) 0.180(3) -0.0300(13) -0.0379(16) 0.0068(18)
    O3 0.136(2) 0.138(2) 0.114(2) -0.0557(18) -0.0725(19) 0.0353(17)
    O4 0.142(2) 0.140(2) 0.0873(19) -0.095(2) -0.0317(16) 0.0251(15)
    O5 0.0724(13) 0.0967(15) 0.0642(13) -0.0473(12) -0.0049(10) -0.0064(10)
    O6 0.0827(14) 0.0920(15) 0.0730(15) -0.0389(12) -0.0219(11) 0.0126(12)
    C1 0.0492(15) 0.0540(15) 0.0625(19) -0.0194(13) -0.0076(12) -0.0111(13)
    C2 0.0461(16) 0.0640(18) 0.080(2) -0.0201(13) -0.0103(14) -0.0183(16)
    C3 0.0621(19) 0.0584(17) 0.087(2) -0.0196(15) -0.0281(16) -0.0119(16)
    C4 0.077(2) 0.0615(17) 0.066(2) -0.0324(15) -0.0250(15) -0.0003(14)
    C5 0.0628(18) 0.0648(18) 0.076(2) -0.0329(15) -0.0142(15) 0.0020(15)
    C6 0.0515(16) 0.0651(17) 0.070(2) -0.0256(13) -0.0144(13) -0.0007(15)
    C7 0.0573(17) 0.0741(19) 0.0600(19) -0.0302(15) -0.0019(13) -0.0060(15)
    C8 0.0543(16) 0.0630(17) 0.0602(18) -0.0240(14) -0.0005(13) -0.0129(13)
    C9 0.0572(17) 0.0653(17) 0.0628(19) -0.0287(14) -0.0009(13) -0.0125(14)
    C10 0.0627(18) 0.0639(18) 0.067(2) -0.0250(15) -0.0085(14) -0.0074(15)
    C11 0.0620(19) 0.075(2) 0.089(2) -0.0260(16) -0.0185(16) -0.0074(17)
    C12 0.0578(18) 0.078(2) 0.095(3) -0.0327(16) 0.0006(17) -0.0115(18)
    C13 0.0627(18) 0.0689(19) 0.076(2) -0.0293(15) -0.0014(15) -0.0098(15)
    C14 0.080(2) 0.113(3) 0.072(2) -0.051(2) -0.0011(16) -0.0033(18)
    C15 0.095(3) 0.120(3) 0.084(3) -0.035(2) -0.032(2) 0.019(2)
_geom_special_details
;
All e.s.d.'s (except the e.s.d. in the dihedral angle between two l.s. planes)
are estimated using the full covariance matrix. The cell e.s.d.'s are taken
into account individually in the estimation of e.s.d.'s in distances, angles
and torsion angles; correlations between e.s.d.'s in cell parameters are only
used when they are defined by crystal symmetry. An approximate (isotropic)
treatment of cell e.s.d.'s is used for estimating e.s.d.'s involving l.s.
planes.
;
loop_
    _geom_bond_atom_site_label_1
    _geom_bond_atom_site_label_2
    _geom_bond_site_symmetry_2
    _geom_bond_distance
    _geom_bond_publ_flag
    N1 C1 . 1.345(3) ?
    N1 N2 . 1.375(3) ?
    N1 H1 . 0.8600 ?
    N2 C7 . 1.278(3) ?
    N3 O2 . 1.230(3) ?
    N3 O1 . 1.234(3) ?
    N3 C2 . 1.451(4) ?
    N4 O4 . 1.223(3) ?
    N4 O3 . 1.236(3) ?
    N4 C4 . 1.450(4) ?
    O5 C9 . 1.375(3) ?
    O5 C14 . 1.420(3) ?
    O6 C10 . 1.363(3) ?
    O6 C15 . 1.420(3) ?
    C1 C6 . 1.407(4) ?
    C1 C2 . 1.421(4) ?
    C2 C3 . 1.375(4) ?
    C3 C4 . 1.355(4) ?
    C3 H3 . 0.9300 ?
    C4 C5 . 1.404(4) ?
    C5 C6 . 1.347(4) ?
    C5 H5 . 0.9300 ?
    C6 H6 . 0.9300 ?
    C7 C8 . 1.455(4) ?
    C7 H7 . 0.9300 ?
    C8 C13 . 1.395(4) ?
    C8 C9 . 1.397(4) ?
    C9 C10 . 1.408(4) ?
    C10 C11 . 1.379(4) ?
    C11 C12 . 1.382(4) ?
    C11 H11 . 0.9300 ?
    C12 C13 . 1.372(4) ?
    C12 H12 . 0.9300 ?
    C13 H13 . 0.9300 ?
    C14 H14A . 0.9600 ?
    C14 H14B . 0.9600 ?
    C14 H14C . 0.9600 ?
    C15 H15A . 0.9600 ?
    C15 H15B . 0.9600 ?
    C15 H15C . 0.9600 ?
loop_
    _geom_angle_atom_site_label_1
    _geom_angle_atom_site_label_2
    _geom_angle_atom_site_label_3
    _geom_angle_site_symmetry_1
    _geom_angle_site_symmetry_3
    _geom_angle
    _geom_angle_publ_flag
    C1 N1 N2 . . 120.6(2) ?
    C1 N1 H1 . . 119.7 ?
    N2 N1 H1 . . 119.7 ?
    C7 N2 N1 . . 114.9(2) ?
    O2 N3 O1 . . 122.2(3) ?
    O2 N3 C2 . . 117.5(3) ?
    O1 N3 C2 . . 120.3(3) ?
    O4 N4 O3 . . 123.2(3) ?
    O4 N4 C4 . . 119.1(3) ?
    O3 N4 C4 . . 117.7(3) ?
    C9 O5 C14 . . 118.8(2) ?
    C10 O6 C15 . . 117.7(2) ?
    N1 C1 C6 . . 120.8(2) ?
    N1 C1 C2 . . 122.6(3) ?
    C6 C1 C2 . . 116.5(3) ?
    C3 C2 C1 . . 121.0(3) ?
    C3 C2 N3 . . 117.3(3) ?
    C1 C2 N3 . . 121.8(3) ?
    C4 C3 C2 . . 120.4(3) ?
    C4 C3 H3 . . 119.8 ?
    C2 C3 H3 . . 119.8 ?
    C3 C4 C5 . . 120.2(3) ?
    C3 C4 N4 . . 120.1(3) ?
    C5 C4 N4 . . 119.6(3) ?
    C6 C5 C4 . . 119.9(3) ?
    C6 C5 H5 . . 120.0 ?
    C4 C5 H5 . . 120.0 ?
    C5 C6 C1 . . 121.9(2) ?
    C5 C6 H6 . . 119.0 ?
    C1 C6 H6 . . 119.0 ?
    N2 C7 C8 . . 121.3(3) ?
    N2 C7 H7 . . 119.4 ?
    C8 C7 H7 . . 119.4 ?
    C13 C8 C9 . . 119.6(3) ?
    C13 C8 C7 . . 121.7(3) ?
    C9 C8 C7 . . 118.7(2) ?
    O5 C9 C8 . . 117.6(2) ?
    O5 C9 C10 . . 121.8(3) ?
    C8 C9 C10 . . 120.2(3) ?
    O6 C10 C11 . . 125.7(3) ?
    O6 C10 C9 . . 115.8(3) ?
    C11 C10 C9 . . 118.4(3) ?
    C10 C11 C12 . . 121.4(3) ?
    C10 C11 H11 . . 119.3 ?
    C12 C11 H11 . . 119.3 ?
    C13 C12 C11 . . 120.4(3) ?
    C13 C12 H12 . . 119.8 ?
    C11 C12 H12 . . 119.8 ?
    C12 C13 C8 . . 120.0(3) ?
    C12 C13 H13 . . 120.0 ?
    C8 C13 H13 . . 120.0 ?
    O5 C14 H14A . . 109.5 ?
    O5 C14 H14B . . 109.5 ?
    H14A C14 H14B . . 109.5 ?
    O5 C14 H14C . . 109.5 ?
    H14A C14 H14C . . 109.5 ?
    H14B C14 H14C . . 109.5 ?
    O6 C15 H15A . . 109.5 ?
    O6 C15 H15B . . 109.5 ?
    H15A C15 H15B . . 109.5 ?
    O6 C15 H15C . . 109.5 ?
    H15A C15 H15C . . 109.5 ?
    H15B C15 H15C . . 109.5 ?
loop_
    _geom_torsion_atom_site_label_1
    _geom_torsion_atom_site_label_2
    _geom_torsion_atom_site_label_3
    _geom_torsion_atom_site_label_4
    _geom_torsion_site_symmetry_1
    _geom_torsion_site_symmetry_2
    _geom_torsion_site_symmetry_3
    _geom_torsion_site_symmetry_4
    _geom_torsion
    _geom_torsion_publ_flag
    C1 N1 N2 C7 . . . . -179.1(2) ?
    N2 N1 C1 C6 . . . . 0.9(4) ?
    N2 N1 C1 C2 . . . . 179.5(2) ?
    N1 C1 C2 C3 . . . . 179.7(2) ?
    C6 C1 C2 C3 . . . . -1.7(4) ?
    N1 C1 C2 N3 . . . . -0.4(4) ?
    C6 C1 C2 N3 . . . . 178.2(2) ?
    O2 N3 C2 C3 . . . . 4.9(4) ?
    O1 N3 C2 C3 . . . . -173.6(3) ?
    O2 N3 C2 C1 . . . . -174.9(3) ?
    O1 N3 C2 C1 . . . . 6.6(4) ?
    C1 C2 C3 C4 . . . . 0.6(4) ?
    N3 C2 C3 C4 . . . . -179.3(2) ?
    C2 C3 C4 C5 . . . . 0.3(4) ?
    C2 C3 C4 N4 . . . . -179.8(2) ?
    O4 N4 C4 C3 . . . . 175.4(3) ?
    O3 N4 C4 C3 . . . . -5.5(4) ?
    O4 N4 C4 C5 . . . . -4.7(4) ?
    O3 N4 C4 C5 . . . . 174.4(3) ?
    C3 C4 C5 C6 . . . . 0.0(4) ?
    N4 C4 C5 C6 . . . . -179.9(2) ?
    C4 C5 C6 C1 . . . . -1.2(4) ?
    N1 C1 C6 C5 . . . . -179.3(2) ?
    C2 C1 C6 C5 . . . . 2.0(4) ?
    N1 N2 C7 C8 . . . . -179.8(2) ?
    N2 C7 C8 C13 . . . . -5.0(4) ?
    N2 C7 C8 C9 . . . . 175.9(2) ?
    C14 O5 C9 C8 . . . . 129.0(3) ?
    C14 O5 C9 C10 . . . . -57.3(4) ?
    C13 C8 C9 O5 . . . . 174.7(2) ?
    C7 C8 C9 O5 . . . . -6.3(4) ?
    C13 C8 C9 C10 . . . . 0.9(4) ?
    C7 C8 C9 C10 . . . . 180.0(2) ?
    C15 O6 C10 C11 . . . . -7.7(4) ?
    C15 O6 C10 C9 . . . . 173.9(3) ?
    O5 C9 C10 O6 . . . . 3.7(4) ?
    C8 C9 C10 O6 . . . . 177.2(2) ?
    O5 C9 C10 C11 . . . . -174.8(2) ?
    C8 C9 C10 C11 . . . . -1.4(4) ?
    O6 C10 C11 C12 . . . . -177.0(3) ?
    C9 C10 C11 C12 . . . . 1.3(4) ?
    C10 C11 C12 C13 . . . . -0.9(5) ?
    C11 C12 C13 C8 . . . . 0.4(5) ?
    C9 C8 C13 C12 . . . . -0.5(4) ?
    C7 C8 C13 C12 . . . . -179.5(3) ?
loop_
    _geom_hbond_atom_site_label_D
    _geom_hbond_atom_site_label_H
    _geom_hbond_atom_site_label_A
    _geom_hbond_site_symmetry_A
    _geom_hbond_distance_DH
    _geom_hbond_distance_HA
    _geom_hbond_distance_DA
    _geom_hbond_angle_DHA
    _geom_hbond_publ_flag
    N1 H1 O1 . 0.86 1.99 2.625(4) 130 y
    N1 H1 N3 . 0.86 2.60 2.913(4) 103 ?
    C3 H3 O2 . 0.93 2.33 2.654(4) 100 ?
    C6 H6 N2 . 0.93 2.44 2.766(4) 100 ?
    C7 H7 O5 . 0.93 2.41 2.737(4) 101 ?
    C14 H14A O4 2_656 0.96 2.48 3.431(4) 170 y
data_global
_journal_date_recd_electronic     2011-03-29
_journal_date_accepted     2011-04-13
_journal_name_full     'Acta Crystallographica, Section E'
_journal_year     2011
_journal_volume     67
_journal_issue      5
_journal_page_first     o1169
_journal_page_last     o1169
_journal_paper_category     QO
_journal_coeditor_code     PV2405
_publ_contact_author_name     'Ruitao Zhu'
_publ_contact_author_address
;
Department of Chemistry
Taiyuan Normal University
Taiyuan 030031
People's Republic of China
;
_publ_contact_author_email     'ruitaozhu@126.com'
_publ_contact_author_fax     '(86)-351-7122604'
_publ_contact_author_phone     '(86)-351-2275129'
_publ_section_title
;
1-(2,3-Dimethoxybenzylidene)-2-(2,4-dinitrophenyl)hydrazine
;
loop_
    _publ_author_name
    _publ_author_footnote
    _publ_author_address
    'Xin, Xianrong' .
;
Department of Chemistry and Chemical Engineering
Taiyuan Institute of Technology
Taiyuan 030008
People's Republic of China
;
    'Li, Min' .
;
Department of Chemistry and Chemical Engineering
Taiyuan Institute of Technology
Taiyuan 030008
People's Republic of China
;
    'Chen, Zhimin' .
;
Department of Chemistry and Chemical  Engineering
Taiyuan Institute of Technology
Taiyuan 030008
People's Republic of China
;
    'Zhu, Ruitao' .
;
Department of Chemistry
Taiyuan Normal University
Taiyuan 030031
People's Republic of China
;
