# Supplementary material for: 1-(2,3-Dimeth­oxy­benzyl­idene)-2-(2,4-dinitro­phen­yl)hydrazine
Source: Acta Crystallogr Sect E Struct Rep Online. 2011 Apr 16;67(Pt 5):o1169. doi: 10.1107/S1600536811013894 (PMC3089222; doi:10.1107/S1600536811013894)
Supplement: Supplementary file 2 [file e-67-o1169-Isup2.hkl]

# 
# h,k,l, Fc-squared, Fo-squared, sigma(Fo-squared) and status flag 
# 
data_I
_shelx_title ' 110114g in P-1' 
_shelx_refln_list_code          4 
_shelx_F_calc_maximum      179.66 
_exptl_crystal_F_000       360.00 
_reflns_d_resolution_high  0.8406 
 
loop_ 
 _symmetry_equiv_pos_as_xyz 
 'x, y, z' 
 '-x, -y, -z' 
 
_cell_length_a     7.8409 
_cell_length_b     7.9200 
_cell_length_c    13.8961 
_cell_angle_alpha  85.038 
_cell_angle_beta   82.773 
_cell_angle_gamma  65.894 
 
_shelx_F_squared_multiplier     1.000 
 
loop_ 
 _refln_index_h 
 _refln_index_k 
 _refln_index_l 
 _refln_F_squared_calc 
 _refln_F_squared_meas 
 _refln_F_squared_sigma 
 _refln_observed_status 
   1   0   0     1215.92     1266.57     22.14 o 
   2   0   0     1959.42     1776.37     30.92 o 
   3   0   0       23.78       22.07      1.99 o 
   4   0   0      147.09      145.53     12.72 o 
   5   0   0       63.36       56.71      4.06 o 
   6   0   0      105.68      107.70      6.26 o 
   7   0   0       85.29       89.58      6.27 o 
   8   0   0       18.95       29.33      5.69 o 
  -8   1   0        0.48        1.19      2.18 o 
  -7   1   0        2.79        1.99      1.85 o 
  -6   1   0      119.07      123.54      9.45 o 
  -5   1   0        6.99        7.69      1.68 o 
  -4   1   0      129.54      113.33     18.41 o 
  -3   1   0       24.75       23.62      1.72 o 
  -2   1   0        6.86        4.96      0.67 o 
  -1   1   0       10.32        7.01      0.82 o 
   0   1   0      252.78      254.36     12.30 o 
   1   1   0       87.04       88.03      6.57 o 
   2   1   0      675.43      753.20     22.64 o 
   3   1   0       26.68       25.78      2.16 o 
   4   1   0       59.33       52.82      3.50 o 
   5   1   0       24.01       24.63      2.80 o 
   6   1   0        5.86        4.68      1.63 o 
   7   1   0       36.71       38.04      4.26 o 
   8   1   0        5.45        3.04      1.59 o 
  -7   2   0        2.85        2.37      2.66 o 
  -6   2   0       29.73       32.13      5.13 o 
  -5   2   0       56.00       70.17      6.55 o 
  -4   2   0       27.68       23.11      3.75 o 
  -3   2   0       19.23       15.39      1.92 o 
  -2   2   0      116.98      108.77      4.82 o 
  -1   2   0      189.13      191.31      5.47 o 
   0   2   0     1928.25     1935.16     16.95 o 
   1   2   0       67.80       68.59      4.36 o 
   2   2   0      641.00      676.83     25.88 o 
   3   2   0     1171.57     1154.42     16.39 o 
   4   2   0       59.18       78.46      4.36 o 
   5   2   0        0.93        0.35      0.68 o 
   6   2   0       20.42       20.57      3.01 o 
   7   2   0        2.07        0.82      1.26 o 
   8   2   0        2.12        3.56      1.82 o 
   9   2   0       15.59       21.94      3.90 o 
  -6   3   0       15.00       21.69      4.65 o 
  -5   3   0       22.54       29.00      4.84 o 
  -4   3   0       29.87       23.78      3.70 o 
  -3   3   0      257.69      285.65     12.47 o 
  -2   3   0      185.70      214.56      7.37 o 
  -1   3   0      167.28      180.70      5.06 o 
   0   3   0       92.41       98.26      4.21 o 
   1   3   0      385.39      412.32      7.94 o 
   2   3   0       93.79       98.68      2.85 o 
   3   3   0      783.73      809.19     35.37 o 
   4   3   0      196.49      201.65      6.86 o 
   5   3   0       18.92       23.57      2.72 o 
   6   3   0        0.30        0.26      0.73 o 
   7   3   0        0.87       -0.51      1.09 o 
   8   3   0        6.56        3.58      1.83 o 
   9   3   0        4.68        6.32      2.73 o 
  -6   4   0        0.15        1.09      2.23 o 
  -5   4   0        0.14       -0.14      1.80 o 
  -4   4   0        0.08       -1.00      0.66 o 
  -3   4   0        0.70       -1.09      1.04 o 
  -2   4   0        0.56        1.38      1.19 o 
  -1   4   0       14.13       17.30      1.84 o 
   0   4   0       64.70       66.72      4.05 o 
   1   4   0        7.09        6.00      1.17 o 
   2   4   0      174.72      173.34      6.45 o 
   3   4   0      143.38      171.19     21.63 o 
   4   4   0      207.65      262.13      8.40 o 
   5   4   0       28.50       34.32      3.45 o 
   6   4   0       10.70        9.79      2.10 o 
   7   4   0       17.78       19.08      3.28 o 
   8   4   0        3.92        2.53      1.84 o 
   9   4   0        0.55        1.52      1.92 o 
  -5   5   0        0.14        0.95      1.71 o 
  -4   5   0        4.37        5.93      2.99 o 
  -3   5   0       16.99       20.69      4.13 o 
  -2   5   0       48.40       55.92      6.41 o 
  -1   5   0       35.85       30.92      3.19 o 
   0   5   0        0.44        0.48      0.51 o 
   1   5   0        8.97       11.36      1.97 o 
   2   5   0        3.36        3.59      0.85 o 
   3   5   0        0.01        0.56      0.61 o 
   4   5   0       39.39       43.96      3.53 o 
   5   5   0       36.18       36.08      3.30 o 
   6   5   0       12.09       12.00      2.42 o 
   7   5   0        6.16        8.39      2.28 o 
   8   5   0        7.86        6.12      2.26 o 
   9   5   0        4.42        3.76      1.98 o 
  -4   6   0        0.61       -0.33      1.95 o 
  -3   6   0        0.02       -0.09      1.47 o 
  -2   6   0        0.11       -0.19      1.00 o 
  -1   6   0        0.69        0.33      1.57 o 
   0   6   0        5.44        4.19      1.18 o 
   1   6   0       33.13       35.69      5.41 o 
   2   6   0       43.88       44.53      5.32 o 
   3   6   0       19.70       18.60      3.46 o 
   4   6   0        9.61        5.69      2.09 o 
   5   6   0        2.97        1.48      0.95 o 
   6   6   0        5.56        7.45      1.86 o 
   7   6   0        0.04        0.30      0.88 o 
   8   6   0        3.50        3.94      2.05 o 
  -2   7   0        0.18        0.05      1.47 o 
  -1   7   0        0.08       -0.38      1.28 o 
   0   7   0        0.19       -0.38      0.72 o 
   1   7   0       22.03       37.26      6.07 o 
   2   7   0        0.71        0.38      1.33 o 
   3   7   0        4.01        3.65      2.09 o 
   4   7   0        3.39        4.27      2.28 o 
   5   7   0        0.00       -0.33      1.14 o 
   6   7   0        0.17       -0.09      1.00 o 
   7   7   0        5.98        5.79      3.18 o 
   8   7   0       15.24       10.58      4.13 o 
  -1   8   0        0.03       -0.19      0.95 o 
   0   8   0        0.83        0.48      0.64 o 
   1   8   0        0.43        0.02      0.55 o 
   2   8   0       21.41       25.39      5.55 o 
   3   8   0        0.43        0.09      1.09 o 
   4   8   0        3.84        5.03      2.28 o 
   5   8   0       23.96       28.76      5.65 o 
   6   8   0        0.13        0.19      1.19 o 
   7   8   0       18.87       20.55      4.98 o 
   2   9   0        0.55        0.27      0.26 o 
   3   9   0        0.01        0.81      1.80 o 
   4   9   0        4.07        2.66      2.28 o 
   5   9   0        9.43       10.06      3.37 o 
  -5  -9   1        0.24        0.19      1.99 o 
  -4  -9   1        6.36        3.94      2.37 o 
  -3  -9   1        0.08        0.24      2.28 o 
  -2  -9   1        0.01        0.00      1.38 o 
  -7  -8   1        0.00       -0.47      1.85 o 
  -6  -8   1        1.31        0.66      1.85 o 
  -5  -8   1       51.33       61.00      8.12 o 
  -4  -8   1        4.86        9.25      3.37 o 
  -3  -8   1        0.04       -1.33      1.42 o 
  -2  -8   1        0.04       -1.57      1.04 o 
  -1  -8   1        8.96        4.75      1.06 o 
   0  -8   1        0.33        0.21      0.78 o 
   1  -8   1        2.00        2.14      1.80 o 
  -8  -7   1        8.33        5.79      3.13 o 
  -7  -7   1        0.01        0.66      1.66 o 
  -6  -7   1        0.77        0.14      1.71 o 
  -5  -7   1       12.90       11.72      3.32 o 
  -4  -7   1        0.21        0.14      1.47 o 
  -3  -7   1        7.36       11.34      3.23 o 
  -2  -7   1       37.04       36.64      5.65 o 
  -1  -7   1        7.50        9.25      3.08 o 
   0  -7   1        0.20       -0.28      0.60 o 
   1  -7   1        0.00       -0.14      0.95 o 
   2  -7   1        0.31       -0.62      0.85 o 
  -8  -6   1        2.61        3.11      1.88 o 
  -7  -6   1        2.06        1.89      1.37 o 
  -6  -6   1        0.01        0.35      0.84 o 
  -5  -6   1       31.44       37.78      5.98 o 
  -4  -6   1        4.46        5.17      2.09 o 
  -3  -6   1       40.80       46.48      3.88 o 
  -2  -6   1        7.14        7.62      1.71 o 
  -1  -6   1      190.79      271.28     12.88 o 
   0  -6   1       34.64       31.41      2.62 o 
   1  -6   1        0.41       -0.10      0.72 o 
   2  -6   1        0.01       -1.09      1.14 o 
   3  -6   1        0.40        0.95      1.57 o 
   4  -6   1        1.70       -0.05      1.85 o 
  -9  -5   1        1.06        1.90      1.97 o 
  -8  -5   1        7.96        5.32      2.94 o 
  -7  -5   1       26.98       25.58      3.84 o 
  -6  -5   1        1.83        1.52      1.08 o 
  -5  -5   1        2.91        2.48      1.11 o 
  -4  -5   1        0.59       -0.07      0.63 o 
  -3  -5   1       88.64       95.69      4.17 o 
  -2  -5   1        0.74        0.34      0.72 o 
  -1  -5   1        1.77        1.35      0.86 o 
   0  -5   1        0.06        0.23      0.57 o 
   1  -5   1        0.21       -0.45      0.55 o 
   2  -5   1        1.91        0.29      0.91 o 
   3  -5   1        0.36        0.33      1.38 o 
   4  -5   1        0.04        0.24      1.42 o 
   5  -5   1        0.21        0.43      1.57 o 
  -9  -4   1        1.36        1.68      1.65 o 
  -8  -4   1        0.52        0.02      1.49 o 
  -7  -4   1       25.55       22.30      3.46 o 
  -6  -4   1       11.01        8.24      1.98 o 
  -5  -4   1        2.28        1.72      1.06 o 
  -4  -4   1       17.90       15.11      2.06 o 
  -3  -4   1      179.31      176.02     10.08 o 
  -2  -4   1       17.70       16.46      1.36 o 
  -1  -4   1       18.37       14.07      1.76 o 
   0  -4   1       32.53       37.55      3.04 o 
   1  -4   1       55.42       57.15      3.21 o 
   2  -4   1        0.02        0.27      0.73 o 
   3  -4   1        2.36        1.12      1.02 o 
   4  -4   1        7.37        7.69      2.99 o 
   5  -4   1        5.53        6.07      2.89 o 
   6  -4   1        0.27        0.00      1.57 o 
  -9  -3   1        0.10       -0.18      1.21 o 
  -8  -3   1        5.80        6.04      3.39 o 
  -7  -3   1       11.13        6.05      2.05 o 
  -6  -3   1       15.31       17.00      2.69 o 
  -5  -3   1       14.83       17.30      2.42 o 
  -4  -3   1     1117.06     1397.37     19.71 o 
  -3  -3   1       76.29       71.66      3.56 o 
  -2  -3   1      577.62      531.22     18.62 o 
  -1  -3   1      737.21      739.03     31.32 o 
   0  -3   1      120.00      119.60      6.32 o 
   1  -3   1       35.03       35.90      2.27 o 
   2  -3   1      440.95      457.55     10.79 o 
   3  -3   1      433.70      529.46     39.99 o 
   4  -3   1        4.09        4.05      1.46 o 
   5  -3   1        0.08        0.09      1.71 o 
   6  -3   1        5.79        5.50      2.42 o 
  -8  -2   1        4.70        3.20      1.97 o 
  -7  -2   1        0.06       -0.19      1.11 o 
  -6  -2   1        0.05       -0.50      0.92 o 
  -5  -2   1        3.75        2.65      1.06 o 
  -4  -2   1        0.92       -0.28      0.75 o 
  -3  -2   1     1015.48     1142.75     48.72 o 
  -2  -2   1       68.15       71.50      2.54 o 
  -1  -2   1     3675.91     3717.75    116.33 o 
   0  -2   1      344.92      319.72      7.20 o 
   1  -2   1       49.48       51.48      2.25 o 
   2  -2   1       41.86       37.35      1.97 o 
   3  -2   1       18.01       17.38      1.62 o 
   4  -2   1        6.86        5.94      1.14 o 
   5  -2   1        0.00        1.00      1.57 o 
   6  -2   1       39.48       48.18      6.41 o 
   7  -2   1       11.92       17.18      4.51 o 
  -8  -1   1        2.94        2.51      2.37 o 
  -7  -1   1        8.05        8.05      2.20 o 
  -6  -1   1        9.71        7.29      1.88 o 
  -5  -1   1       12.02       14.95      2.22 o 
  -4  -1   1      536.82      650.35     12.85 o 
  -3  -1   1      309.50      301.94      9.11 o 
  -2  -1   1        9.00       12.85      1.31 o 
  -1  -1   1     1693.07     1892.31     67.14 o 
   0  -1   1      199.26      167.08      9.33 o 
   1  -1   1      395.50      406.21      9.14 o 
   2  -1   1       49.96       42.40      1.85 o 
   3  -1   1       71.12       65.99      2.80 o 
   4  -1   1        4.24        3.69      0.88 o 
   5  -1   1      143.15      135.89      6.28 o 
   6  -1   1        5.67        4.05      1.63 o 
   7  -1   1        2.34        4.32      2.51 o 
   8  -1   1        0.38        0.95      2.28 o 
  -8   0   1        0.05        0.52      2.04 o 
  -7   0   1        8.35        7.12      2.66 o 
  -6   0   1       76.84       68.52      6.93 o 
  -5   0   1       11.20        9.52      1.79 o 
  -4   0   1       15.05       14.31      1.86 o 
  -3   0   1      805.17      754.45     11.74 o 
  -2   0   1      761.27      747.68     24.83 o 
  -1   0   1     3635.72     3499.16     29.93 o 
   1   0   1     5617.75     5963.88    151.25 o 
   2   0   1     1663.41     1722.53     76.75 o 
   3   0   1       35.49       40.42      2.07 o 
   4   0   1       53.89       47.05      2.42 o 
   5   0   1       18.18       15.12      2.09 o 
   6   0   1      831.29      894.71     26.10 o 
   7   0   1       14.56       13.10      2.62 o 
   8   0   1        9.37        9.54      2.44 o 
  -7   1   1       19.98       13.34      3.70 o 
  -6   1   1      225.86      231.41     12.84 o 
  -5   1   1       29.32       23.68      3.70 o 
  -4   1   1       46.88       39.40      4.04 o 
  -3   1   1       74.85       76.95      5.04 o 
  -2   1   1      463.79      381.60      9.33 o 
  -1   1   1        0.01        0.76      0.57 o 
   0   1   1       43.64       64.49      2.00 o 
   1   1   1      118.56      127.97      3.96 o 
   2   1   1     1371.53     1313.69     12.84 o 
   3   1   1        0.62        2.35      1.13 o 
   4   1   1       13.19       10.79      0.97 o 
   5   1   1       26.07       23.86      2.69 o 
   6   1   1      365.63      380.69     15.90 o 
   7   1   1       38.74       41.94      4.50 o 
   8   1   1       28.18       28.13      3.95 o 
  -7   2   1        7.69        7.26      3.37 o 
  -6   2   1      171.99      195.46     12.21 o 
  -5   2   1       36.76       27.86      4.13 o 
  -4   2   1        4.29        7.07      2.37 o 
  -3   2   1        2.49        2.56      1.23 o 
  -2   2   1      165.59      148.22      7.14 o 
  -1   2   1        1.19        0.71      0.62 o 
   0   2   1     1044.21     1125.69     12.39 o 
   1   2   1     7833.41     7501.72     61.04 o 
   2   2   1      643.55      622.56      9.27 o 
   3   2   1      312.36      296.47     22.85 o 
   4   2   1      454.20      494.04     10.92 o 
   5   2   1       55.41       64.85      4.33 o 
   6   2   1      234.37      246.84     16.17 o 
   7   2   1       12.04       12.14      2.99 o 
   8   2   1        6.60        8.13      2.25 o 
   9   2   1       17.80       24.23      4.09 o 
  -6   3   1        6.63        8.40      3.13 o 
  -5   3   1       76.11       93.87      8.55 o 
  -4   3   1        5.81        6.50      2.23 o 
  -3   3   1       19.61       23.11      3.65 o 
  -2   3   1      130.17      122.95      7.18 o 
  -1   3   1       53.91       64.25      5.32 o 
   0   3   1       15.77       17.96      1.86 o 
   1   3   1      156.51      134.67      6.47 o 
   2   3   1       56.04       64.19      5.82 o 
   3   3   1      318.27      337.83     44.97 o 
   4   3   1      651.00      757.47     34.17 o 
   5   3   1        2.06        4.04      1.21 o 
   6   3   1        0.42       -0.31      0.60 o 
   7   3   1        1.63        0.25      1.33 o 
   8   3   1        0.69        0.92      1.18 o 
   9   3   1        0.25        0.39      1.32 o 
  -6   4   1        4.67        4.27      2.56 o 
  -5   4   1        0.34        1.85      1.99 o 
  -4   4   1        1.52       -1.23      1.23 o 
  -3   4   1        1.06        1.33      1.57 o 
  -2   4   1        2.45        3.32      1.76 o 
  -1   4   1        0.46        0.38      0.81 o 
   0   4   1        1.94        1.79      0.92 o 
   1   4   1      101.94       87.95      6.41 o 
   2   4   1      538.08      566.88     14.72 o 
   3   4   1      214.23      212.10     21.82 o 
   4   4   1       43.21       47.50      3.82 o 
   5   4   1       27.82       35.24      3.49 o 
   6   4   1        0.69        1.42      1.14 o 
   7   4   1        0.51        0.03      1.19 o 
   8   4   1        3.37        1.82      1.49 o 
   9   4   1        3.28        2.51      2.07 o 
  -5   5   1        0.10       -0.90      1.42 o 
  -4   5   1        5.29        8.02      2.89 o 
  -3   5   1       21.79       30.42      5.13 o 
  -2   5   1      232.54      281.28     14.17 o 
  -1   5   1        9.40       11.29      3.08 o 
   0   5   1        3.97        2.41      0.90 o 
   1   5   1       76.90       96.07      7.98 o 
   2   5   1       88.78       86.67      3.79 o 
   3   5   1        0.72        0.21      0.64 o 
   4   5   1      408.26      398.36     32.76 o 
   5   5   1       69.28       74.16      9.95 o 
   6   5   1       39.67       45.25      4.19 o 
   7   5   1       12.16       11.72      2.47 o 
   8   5   1        0.95        1.53      1.41 o 
   9   5   1        1.44        1.90      1.63 o 
  -4   6   1        0.20        1.00      1.90 o 
  -3   6   1        0.06        1.28      1.90 o 
  -2   6   1        0.01        0.76      1.23 o 
  -1   6   1        4.03        7.07      2.75 o 
   0   6   1        1.06        1.04      0.93 o 
   1   6   1        0.03        0.62      1.33 o 
   2   6   1        7.08        3.80      1.99 o 
   3   6   1       13.62       11.53      2.85 o 
   4   6   1        1.01        0.63      0.80 o 
   5   6   1        2.02        1.14      1.07 o 
   6   6   1        0.55       -0.09      0.91 o 
   7   6   1       23.92       22.26      3.25 o 
   8   6   1        0.35       -0.79      1.35 o 
  -2   7   1        3.93        5.50      2.37 o 
  -1   7   1        0.57       -0.52      1.38 o 
   0   7   1        0.07       -0.14      0.84 o 
   1   7   1        3.96        4.50      1.14 o 
   2   7   1       10.65       19.08      4.56 o 
   3   7   1       13.10       13.62      3.18 o 
   4   7   1        5.33        4.32      2.28 o 
   5   7   1        0.85       -0.38      1.28 o 
   6   7   1        1.47        0.28      1.52 o 
   7   7   1        7.66        5.93      2.75 o 
   8   7   1        0.78        1.00      2.09 o 
  -1   8   1        0.14        0.95      1.28 o 
   0   8   1        0.79        0.00      0.90 o 
   1   8   1       29.03       22.39      2.48 o 
   2   8   1        2.69        3.70      2.75 o 
   3   8   1        0.03       -0.66      1.09 o 
   4   8   1        0.50        0.28      1.00 o 
   5   8   1        6.23        7.17      2.94 o 
   6   8   1        1.50       -0.28      1.00 o 
   7   8   1        0.75        0.85      1.95 o 
   2   9   1        5.97        1.55      0.61 o 
   3   9   1        1.09        1.00      1.99 o 
   4   9   1        2.84        4.46      2.80 o 
   5   9   1        1.93        2.75      2.18 o 
   6   9   1        1.43        1.95      2.18 o 
  -5  -9   2        3.97       10.49      3.65 o 
  -4  -9   2        0.49       -0.14      1.19 o 
  -3  -9   2        1.21        1.14      1.80 o 
  -2  -9   2        0.06        0.19      1.42 o 
  -7  -8   2        0.03       -1.00      1.76 o 
  -6  -8   2       11.99        7.74      3.46 o 
  -5  -8   2        1.63        2.89      2.61 o 
  -4  -8   2       53.43       77.14      8.54 o 
  -3  -8   2        5.63        4.32      2.28 o 
  -2  -8   2        1.72        3.80      2.75 o 
  -1  -8   2        0.14       -0.04      0.23 o 
   0  -8   2        0.07        0.03      0.47 o 
   1  -8   2       13.11       20.12      3.94 o 
  -8  -7   2        0.08        0.57      2.42 o 
  -7  -7   2        1.49        1.38      1.90 o 
  -6  -7   2        6.10        8.16      3.18 o 
  -5  -7   2        5.21        8.54      3.27 o 
  -4  -7   2       52.77       49.94      6.60 o 
  -3  -7   2        0.00        0.01      0.80 o 
  -2  -7   2        2.09        0.45      1.03 o 
  -1  -7   2        2.49        2.31      1.30 o 
   0  -7   2        2.44        1.93      0.70 o 
   1  -7   2        0.70        0.43      1.11 o 
   2  -7   2        0.98        0.81      1.61 o 
  -8  -6   2        1.86        1.69      1.53 o 
  -7  -6   2       25.61       24.40      3.68 o 
  -6  -6   2        1.61       -0.19      1.28 o 
  -5  -6   2        9.19       13.57      3.99 o 
  -4  -6   2       48.65       49.56      6.17 o 
  -3  -6   2        3.42        2.37      1.07 o 
  -2  -6   2       40.18       39.96      3.57 o 
  -1  -6   2        8.87        8.46      1.99 o 
   0  -6   2        6.05        5.56      1.22 o 
   1  -6   2        0.92        0.42      0.61 o 
   2  -6   2        1.22        1.64      1.21 o 
   3  -6   2        1.70        1.42      1.33 o 
   4  -6   2        0.13       -0.38      1.99 o 
  -8  -5   2       19.79       19.56      3.73 o 
  -7  -5   2       52.72       48.91      5.14 o 
  -6  -5   2        6.26        4.23      1.58 o 
  -5  -5   2        5.20        2.85      1.38 o 
  -4  -5   2        4.68        2.62      0.80 o 
  -3  -5   2        0.35       -0.03      0.52 o 
  -2  -5   2       71.13       72.61      4.33 o 
  -1  -5   2      326.65      363.44      9.69 o 
   0  -5   2       27.02       28.28      2.99 o 
   1  -5   2        0.74        0.91      0.74 o 
   2  -5   2        1.10        1.23      1.00 o 
   3  -5   2        0.17        0.88      1.06 o 
   4  -5   2        0.19        0.43      1.57 o 
   5  -5   2        3.06        2.09      1.90 o 
  -9  -4   2        0.03        0.14      1.52 o 
  -8  -4   2        8.18        5.50      2.11 o 
  -7  -4   2       10.75       11.98      2.59 o 
  -6  -4   2        3.21        2.33      1.27 o 
  -5  -4   2        0.88        0.97      0.90 o 
  -4  -4   2        1.23        0.55      0.47 o 
  -3  -4   2        6.69        4.82      0.80 o 
  -2  -4   2        3.13        2.55      0.62 o 
  -1  -4   2      286.45      237.24      7.38 o 
   0  -4   2       34.29       29.77      2.74 o 
   1  -4   2        9.56        7.38      1.17 o 
   2  -4   2       40.06       52.36      4.04 o 
   3  -4   2        3.36        2.07      1.01 o 
   4  -4   2        0.00       -0.48      0.83 o 
   5  -4   2        5.08        4.98      2.61 o 
   6  -4   2        0.13       -0.90      1.99 o 
  -9  -3   2        1.25        1.47      2.33 o 
  -8  -3   2        1.39        1.37      1.26 o 
  -7  -3   2        6.61        3.17      1.65 o 
  -6  -3   2        0.50        0.30      0.90 o 
  -5  -3   2       56.34       74.99      5.07 o 
  -4  -3   2        6.51        7.69      0.87 o 
  -3  -3   2       54.07       61.11      2.42 o 
  -2  -3   2        2.44        2.50      0.51 o 
  -1  -3   2        0.48        0.60      0.49 o 
   0  -3   2       28.07       31.14      2.41 o 
   1  -3   2      181.65      164.47      4.67 o 
   2  -3   2      439.22      448.49     13.14 o 
   3  -3   2       70.33       79.01      4.75 o 
   4  -3   2       25.70       32.21      3.39 o 
   5  -3   2        0.62        0.95      1.13 o 
   6  -3   2        2.76        1.28      2.09 o 
  -8  -2   2        2.43        2.09      1.80 o 
  -7  -2   2       24.95       28.88      5.22 o 
  -6  -2   2        0.31        0.10      0.97 o 
  -5  -2   2      119.01      128.70      9.48 o 
  -4  -2   2      174.30      239.06      9.73 o 
  -3  -2   2      720.57      800.50     16.27 o 
  -2  -2   2      326.56      349.14     11.06 o 
  -1  -2   2        0.09        0.07      0.32 o 
   0  -2   2      641.54      544.71      8.52 o 
   1  -2   2      221.18      227.54      6.62 o 
   2  -2   2      121.69      127.00      3.64 o 
   3  -2   2       83.71       85.23      3.46 o 
   4  -2   2        2.59        2.11      0.76 o 
   5  -2   2       16.29       18.27      2.03 o 
   6  -2   2        4.90        2.02      1.33 o 
   7  -2   2        0.95        0.19      1.99 o 
  -8  -1   2        2.97        1.52      2.18 o 
  -7  -1   2       10.40       16.70      4.13 o 
  -6  -1   2        3.36        3.18      2.28 o 
  -5  -1   2        1.79        0.89      0.83 o 
  -4  -1   2       65.49       59.25      3.92 o 
  -3  -1   2     2937.30     3291.95     20.04 o 
  -2  -1   2       61.82       64.75      2.48 o 
  -1  -1   2      307.60      369.81      5.68 o 
   0  -1   2      526.91      466.08      5.98 o 
   1  -1   2      890.14      865.85     36.66 o 
   2  -1   2     1211.92     1132.25     30.31 o 
   3  -1   2      148.61      174.63      7.15 o 
   4  -1   2       24.48       27.37      2.49 o 
   5  -1   2      336.40      387.39      8.70 o 
   6  -1   2       72.60       83.97      7.38 o 
   7  -1   2        2.59        1.96      1.34 o 
   8  -1   2        4.04        6.64      3.23 o 
  -8   0   2        2.80        3.04      2.66 o 
  -7   0   2        3.17        3.27      2.33 o 
  -6   0   2       57.86       57.35      6.36 o 
  -5   0   2        2.58        0.71      1.23 o 
  -4   0   2       74.37       76.13      5.75 o 
  -3   0   2      150.31      141.30      6.90 o 
  -2   0   2      484.83      453.62     10.74 o 
  -1   0   2      101.03      113.80      2.89 o 
   0   0   2     1496.61     1641.90     18.02 o 
   1   0   2      135.86      159.94      4.82 o 
   2   0   2      355.25      355.22      9.80 o 
   3   0   2      231.81      226.22      8.86 o 
   4   0   2       32.55       31.98      2.12 o 
   5   0   2       48.44       48.15      3.25 o 
   6   0   2       13.19       14.14      2.53 o 
   7   0   2       95.92      114.24      6.92 o 
   8   0   2       13.41       11.91      2.64 o 
  -7   1   2        3.86        1.57      2.14 o 
  -6   1   2       11.93        7.74      2.56 o 
  -5   1   2       41.55       40.73      4.94 o 
  -4   1   2        1.31        2.09      1.42 o 
  -3   1   2       14.45       14.67      2.28 o 
  -2   1   2       17.91       15.43      2.09 o 
  -1   1   2     1217.70     1092.29     15.01 o 
   0   1   2        0.28        1.14      0.43 o 
   1   1   2       13.66       16.28      1.42 o 
   2   1   2      108.50       99.47      3.52 o 
   3   1   2        1.53        1.69      0.45 o 
   4   1   2      304.83      328.33      8.98 o 
   5   1   2        2.05        0.84      0.50 o 
   6   1   2      154.75      163.29      7.65 o 
   7   1   2        1.68        1.85      1.28 o 
   8   1   2        5.06        6.02      2.06 o 
  -7   2   2        4.27        5.41      3.08 o 
  -6   2   2      132.87      189.70     12.25 o 
  -5   2   2       44.50       38.21      4.84 o 
  -4   2   2       20.97       21.69      3.61 o 
  -3   2   2        9.13        6.98      1.80 o 
  -2   2   2      242.22      201.80      8.38 o 
  -1   2   2        7.80        5.08      1.28 o 
   0   2   2    32277.69    28958.21    132.30 o 
   1   2   2     7991.34     6911.25     54.64 o 
   2   2   2     1269.87     1278.26     76.82 o 
   3   2   2       59.19       64.15      2.10 o 
   4   2   2      393.04      437.42     25.23 o 
   5   2   2        0.09       -0.15      0.62 o 
   6   2   2        0.32       -0.37      1.22 o 
   7   2   2      345.76      378.36     15.25 o 
   8   2   2       14.01       16.14      3.14 o 
   9   2   2        2.21        2.39      1.76 o 
  -6   3   2       29.52       32.04      5.70 o 
  -5   3   2       61.56       80.37      7.98 o 
  -4   3   2       10.66       13.81      3.27 o 
  -3   3   2        0.57        0.24      0.90 o 
  -2   3   2        0.07       -0.28      0.76 o 
  -1   3   2       54.15       55.70      4.80 o 
   0   3   2      547.10      557.63     10.12 o 
   1   3   2       62.77       44.04      3.85 o 
   2   3   2      318.44      312.18      9.92 o 
   3   3   2      129.04      119.21      7.39 o 
   4   3   2      293.04      276.85      4.56 o 
   5   3   2       19.67       23.57      2.66 o 
   6   3   2        2.36        1.01      1.21 o 
   7   3   2      138.04      144.65     19.67 o 
   8   3   2       11.43        9.62      2.43 o 
   9   3   2        0.13       -0.33      1.39 o 
  -5   4   2       16.01       25.44      5.65 o 
  -4   4   2        1.59        0.33      1.57 o 
  -3   4   2        1.13        0.57      1.76 o 
  -2   4   2        8.17        6.60      2.09 o 
  -1   4   2       19.33       16.18      3.18 o 
   0   4   2      138.65      143.44      5.86 o 
   1   4   2        8.16        4.37      1.85 o 
   2   4   2      380.69      345.25     12.12 o 
   3   4   2      285.46      279.67      7.56 o 
   4   4   2       25.43       23.07      2.39 o 
   5   4   2       14.43        9.18      2.59 o 
   6   4   2        1.08        0.05      1.09 o 
   7   4   2        0.00       -0.09      1.01 o 
   8   4   2        6.91        6.65      2.31 o 
   9   4   2        4.43        4.13      2.13 o 
  -5   5   2        0.47       -0.19      2.47 o 
  -4   5   2       10.75       16.75      4.22 o 
  -3   5   2       43.68       50.46      6.84 o 
  -2   5   2        0.79        0.28      1.00 o 
  -1   5   2       27.87       27.91      4.46 o 
   0   5   2        0.08        3.04      1.09 o 
   1   5   2        1.41        0.90      1.42 o 
   2   5   2        0.86        1.28      1.23 o 
   3   5   2       16.16       17.56      2.08 o 
   4   5   2      405.25      389.40     10.04 o 
   5   5   2       34.19       32.23      3.15 o 
   6   5   2        5.13        4.53      1.80 o 
   7   5   2        1.11        0.05      1.08 o 
   8   5   2        3.41        2.46      1.77 o 
   9   5   2        0.27       -0.42      1.55 o 
  -4   6   2        0.67        0.90      2.33 o 
  -3   6   2        0.54        0.28      1.52 o 
  -2   6   2        0.38        0.71      1.28 o 
  -1   6   2        0.30        0.19      0.90 o 
   0   6   2        0.00       -0.16      0.75 o 
   1   6   2        0.71        0.09      0.48 o 
   2   6   2        7.83        3.51      2.09 o 
   3   6   2       14.52       14.09      3.23 o 
   4   6   2       93.12       92.15      4.99 o 
   5   6   2        4.64        3.51      1.17 o 
   6   6   2        6.26        8.19      1.96 o 
   7   6   2        0.38        0.64      1.17 o 
   8   6   2        1.43        0.81      1.41 o 
  -2   7   2        0.78        0.71      1.23 o 
  -1   7   2       14.19        9.87      3.18 o 
   0   7   2        0.07       -0.26      0.53 o 
   1   7   2        0.60        0.41      0.80 o 
   2   7   2        1.05        0.62      1.33 o 
   3   7   2        0.83       -0.43      1.09 o 
   4   7   2        9.25        4.79      2.23 o 
   5   7   2        1.39        0.66      1.04 o 
   6   7   2       10.54        9.11      3.04 o 
   7   7   2       10.47        8.16      2.85 o 
   8   7   2        2.19        0.93      1.37 o 
  -1   8   2        0.14        0.85      1.80 o 
   0   8   2        3.81        3.42      2.14 o 
   1   8   2        0.00        0.40      0.81 o 
   2   8   2       13.40       16.47      4.46 o 
   3   8   2        1.08        2.09      2.42 o 
   4   8   2        2.19        0.90      1.57 o 
   5   8   2        0.91       -0.19      1.42 o 
   6   8   2        0.64       -0.24      1.23 o 
   7   8   2        3.79        3.37      1.99 o 
   2   9   2        0.08       -0.13      0.49 o 
   3   9   2        1.41        0.43      1.61 o 
   4   9   2        0.62        2.28      2.37 o 
   5   9   2        0.78        1.52      1.95 o 
   6   9   2        0.06       -0.09      1.71 o 
  -4  -9   3        8.00       10.06      3.61 o 
  -3  -9   3        0.01        0.19      1.42 o 
  -6  -8   3        3.31        3.32      2.80 o 
  -5  -8   3      112.96      120.71     11.30 o 
  -4  -8   3       25.93       33.89      5.84 o 
  -3  -8   3       11.08       12.40      2.43 o 
  -2  -8   3        2.97        2.84      1.55 o 
  -1  -8   3        1.56        1.26      1.29 o 
   0  -8   3        3.19        1.01      0.66 o 
  -7  -7   3        0.00       -0.95      1.80 o 
  -6  -7   3        0.95        1.61      2.51 o 
  -5  -7   3        9.21       11.01      3.70 o 
  -4  -7   3        7.82        9.06      2.99 o 
  -3  -7   3        0.79        0.45      0.99 o 
  -2  -7   3        7.95        6.88      1.78 o 
  -1  -7   3        1.58        0.16      1.13 o 
   0  -7   3        0.01        0.31      0.52 o 
   1  -7   3       11.29       12.46      1.79 o 
   2  -7   3        1.02        1.12      1.25 o 
  -8  -6   3        0.82        1.38      2.61 o 
  -7  -6   3        5.03        7.54      3.70 o 
  -6  -6   3       22.68       29.66      5.74 o 
  -5  -6   3      108.73      130.70     11.73 o 
  -4  -6   3        3.65        2.51      1.71 o 
  -3  -6   3        0.37       -0.14      0.93 o 
  -2  -6   3        3.64        3.25      1.27 o 
  -1  -6   3       39.81       52.37      7.55 o 
   0  -6   3        3.00        3.51      1.99 o 
   1  -6   3        0.64        0.38      0.66 o 
   2  -6   3        4.01        3.85      1.50 o 
   3  -6   3        0.04        0.76      1.01 o 
  -8  -5   3        5.40        2.85      2.51 o 
  -7  -5   3        2.48        1.52      1.34 o 
  -6  -5   3        2.68        1.43      1.32 o 
  -5  -5   3       15.29       13.65      2.24 o 
  -4  -5   3       50.67       46.46      9.54 o 
  -3  -5   3       32.10       31.27      2.79 o 
  -2  -5   3      101.94      116.35      5.49 o 
  -1  -5   3      108.06      112.65      5.32 o 
   0  -5   3        2.90        3.89      1.23 o 
   1  -5   3        3.03        1.33      0.71 o 
   2  -5   3        8.97        8.70      1.95 o 
   3  -5   3        2.84        3.16      1.39 o 
   4  -5   3        1.23        1.36      1.22 o 
   5  -5   3        2.04        3.42      2.28 o 
  -8  -4   3        0.85        0.52      2.04 o 
  -7  -4   3        1.55        1.09      1.95 o 
  -6  -4   3        0.16       -0.29      0.72 o 
  -5  -4   3       17.14       18.10      2.64 o 
  -4  -4   3        0.09        0.00      0.44 o 
  -3  -4   3      196.41      206.05      6.45 o 
  -2  -4   3        2.33        0.70      0.65 o 
  -1  -4   3      843.72      776.95     18.44 o 
   0  -4   3      334.29      401.14     15.96 o 
   1  -4   3        9.16       10.35      1.35 o 
   2  -4   3       17.69       17.01      2.31 o 
   3  -4   3        0.60       -0.13      0.73 o 
   4  -4   3        0.32       -0.06      0.88 o 
   5  -4   3        0.12       -0.65      0.85 o 
   6  -4   3        4.28        3.94      2.89 o 
  -8  -3   3        4.85        2.28      2.04 o 
  -7  -3   3       38.70       39.87      6.41 o 
  -6  -3   3        5.35        2.28      1.76 o 
  -5  -3   3        1.70        0.15      0.79 o 
  -4  -3   3       60.66       60.57      2.63 o 
  -3  -3   3       19.38       20.80      1.88 o 
  -2  -3   3      129.38      117.85      4.33 o 
  -1  -3   3      150.87      143.61      7.78 o 
   0  -3   3       11.31        8.18      1.25 o 
   1  -3   3        3.83        4.27      0.60 o 
   2  -3   3        4.89        3.78      0.83 o 
   3  -3   3        0.86        0.22      0.48 o 
   4  -3   3       37.71       46.98      3.10 o 
   5  -3   3        0.82        0.75      1.25 o 
   6  -3   3        0.68        2.09      2.33 o 
  -8  -2   3        0.24       -0.09      1.85 o 
  -7  -2   3       11.56        7.55      3.04 o 
  -6  -2   3       61.49       58.68      6.69 o 
  -5  -2   3       12.07       13.95      3.23 o 
  -4  -2   3       10.71       14.41      1.46 o 
  -3  -2   3       26.04       26.94      1.92 o 
  -2  -2   3        4.29        4.74      0.88 o 
  -1  -2   3       18.39       18.48      1.52 o 
   0  -2   3      127.87      116.65      3.85 o 
   1  -2   3       21.80       20.73      1.09 o 
   2  -2   3        1.02        1.09      0.50 o 
   3  -2   3       30.04       28.67      1.97 o 
   4  -2   3       14.84       15.65      1.66 o 
   5  -2   3        2.30        2.61      1.11 o 
   6  -2   3        1.13       -0.17      0.81 o 
   7  -2   3        0.48        0.93      1.31 o 
  -8  -1   3        1.24        0.85      1.95 o 
  -7  -1   3        3.10        3.42      1.99 o 
  -6  -1   3        2.08        1.38      1.76 o 
  -5  -1   3        2.20        2.04      1.76 o 
  -4  -1   3      281.82      306.71      6.57 o 
  -3  -1   3        7.40        6.71      1.05 o 
  -2  -1   3       14.65       14.44      1.38 o 
  -1  -1   3     1257.62     1248.26     11.93 o 
   0  -1   3     1038.92      954.47     36.76 o 
   1  -1   3      269.52      279.28      7.86 o 
   2  -1   3      204.13      146.17      8.64 o 
   3  -1   3     3028.76     3254.92     74.87 o 
   4  -1   3        2.57        0.91      0.62 o 
   5  -1   3        3.46        4.16      2.02 o 
   6  -1   3        0.87        1.64      1.97 o 
   7  -1   3        3.97        2.21      1.42 o 
   8  -1   3        0.29        0.72      1.00 o 
  -8   0   3        0.17        0.05      1.42 o 
  -7   0   3        3.69        2.04      2.09 o 
  -6   0   3        0.03       -0.28      1.47 o 
  -5   0   3        2.06        1.90      1.38 o 
  -4   0   3        5.35        2.99      1.47 o 
  -3   0   3      439.65      442.31     12.46 o 
  -2   0   3      130.88      109.84      5.42 o 
  -1   0   3     3289.99     3314.14     21.44 o 
   0   0   3      510.08      610.34     11.53 o 
   1   0   3        0.36        0.57      0.47 o 
   2   0   3      283.06      247.39      8.32 o 
   3   0   3      248.08      236.09      9.42 o 
   4   0   3        3.76        3.44      0.83 o 
   5   0   3       45.69       45.68      3.70 o 
   6   0   3       74.94       85.79      5.37 o 
   7   0   3        4.61        5.67      1.90 o 
   8   0   3        0.71        0.83      1.47 o 
  -7   1   3        2.72        1.28      2.14 o 
  -6   1   3        0.81        1.14      1.90 o 
  -5   1   3       12.42        9.02      2.47 o 
  -4   1   3       29.98       30.19      3.84 o 
  -3   1   3       16.93       11.87      2.14 o 
  -2   1   3       63.86       56.86      3.75 o 
  -1   1   3     1618.83     1133.66     14.14 o 
   0   1   3      103.87       80.14      2.71 o 
   2   1   3      189.21      179.90      7.67 o 
   3   1   3       15.88       14.62      1.12 o 
   4   1   3      260.67      269.62     12.45 o 
   5   1   3        7.60        8.06      1.21 o 
   6   1   3      317.94      357.49     11.06 o 
   7   1   3        3.09        2.42      1.49 o 
   8   1   3        0.03        0.64      1.40 o 
  -7   2   3        0.13        1.28      2.28 o 
  -6   2   3        2.85        1.80      2.14 o 
  -5   2   3       32.92       34.70      4.98 o 
  -4   2   3       14.85       11.86      2.71 o 
  -3   2   3       91.67       90.25      6.51 o 
  -2   2   3      244.36      194.00      7.90 o 
  -1   2   3      441.36      388.73      9.90 o 
   0   2   3     4650.11     5127.18     46.07 o 
   1   2   3     8639.65     9230.09     68.61 o 
   2   2   3      954.22      910.71     19.20 o 
   3   2   3        3.09        3.36      0.62 o 
   4   2   3      128.08      116.03      3.28 o 
   5   2   3       25.66       28.11      3.44 o 
   6   2   3      950.03      984.62     42.03 o 
   7   2   3       43.27       40.81      4.24 o 
   8   2   3        1.28        1.89      1.42 o 
   9   2   3        0.54        0.69      1.58 o 
  -6   3   3       52.15       79.56      8.97 o 
  -5   3   3       17.16       26.58      4.84 o 
  -4   3   3       15.46       15.85      3.56 o 
  -3   3   3       31.66       32.09      3.84 o 
  -2   3   3        0.49        0.62      0.90 o 
  -1   3   3       11.73       12.10      2.23 o 
   0   3   3      250.09      240.92      6.77 o 
   1   3   3      683.82      725.51     16.22 o 
   2   3   3       98.62       93.15      5.75 o 
   3   3   3      164.58      140.63      3.73 o 
   4   3   3       22.59       18.97      1.37 o 
   5   3   3        0.12        0.15      0.69 o 
   6   3   3      144.48      142.44      8.43 o 
   7   3   3       82.25       76.88      7.76 o 
   8   3   3       12.22        9.15      2.32 o 
   9   3   3        0.90        0.43      1.26 o 
  -5   4   3       46.83       64.36      7.97 o 
  -4   4   3        0.26       -0.38      1.52 o 
  -3   4   3        0.31        0.66      1.33 o 
  -2   4   3        0.00        0.24      1.14 o 
  -1   4   3       24.17       22.64      3.61 o 
   0   4   3      466.87      522.07     11.72 o 
   1   4   3     1813.38     2110.30     33.07 o 
   2   4   3      242.52      241.54      9.81 o 
   3   4   3      139.22      150.26      5.58 o 
   4   4   3      435.36      447.09      7.41 o 
   5   4   3       51.75       45.10      3.75 o 
   6   4   3      227.49      256.15      9.81 o 
   7   4   3        4.91        4.16      1.80 o 
   8   4   3        3.72        6.31      2.20 o 
   9   4   3       17.55       19.21      3.53 o 
  -4   5   3        1.52       -0.43      1.66 o 
  -3   5   3        2.35        2.61      2.04 o 
  -2   5   3       49.04       70.54      7.07 o 
  -1   5   3        0.00       -0.14      1.19 o 
   0   5   3        0.50        0.55      0.97 o 
   1   5   3        1.30        0.46      0.63 o 
   2   5   3       25.62       24.73      3.94 o 
   3   5   3       66.81       67.09      3.83 o 
   4   5   3       39.16       37.52      3.14 o 
   5   5   3       61.90       57.72      4.36 o 
   6   5   3        0.01        0.17      0.83 o 
   7   5   3        0.18       -0.64      0.70 o 
   8   5   3        1.91       -0.38      1.36 o 
   9   5   3        0.03        0.09      1.39 o 
  -3   6   3        0.10        0.24      1.42 o 
  -2   6   3        0.08        1.19      1.76 o 
  -1   6   3        0.30        0.90      1.71 o 
   0   6   3        3.11        2.66      1.30 o 
   1   6   3        1.79        1.24      0.78 o 
   2   6   3      101.53      137.88     10.64 o 
   3   6   3        9.36       10.40      1.54 o 
   4   6   3       46.91       39.69      3.39 o 
   5   6   3        2.52        2.19      1.04 o 
   6   6   3        5.23        3.88      1.52 o 
   7   6   3        8.43        6.26      1.79 o 
   8   6   3        1.40        0.94      1.08 o 
  -2   7   3       38.83       43.33      6.41 o 
  -1   7   3        7.22       10.58      3.27 o 
   0   7   3        0.33        1.38      1.71 o 
   1   7   3        5.11        4.48      1.39 o 
   2   7   3        2.58        2.42      1.85 o 
   3   7   3        0.07       -0.05      1.42 o 
   4   7   3       27.04       27.10      4.56 o 
   5   7   3       58.93       60.81      7.12 o 
   6   7   3        9.75        8.11      2.70 o 
   7   7   3        9.90        9.68      2.16 o 
   8   7   3        2.09        2.35      1.55 o 
  -1   8   3        0.22        1.23      2.04 o 
   0   8   3        0.02        0.19      1.09 o 
   1   8   3        1.52        1.28      0.89 o 
   2   8   3        0.04        0.66      0.65 o 
   3   8   3        0.93        0.52      1.38 o 
   4   8   3        1.51        0.33      1.14 o 
   5   8   3        3.92        1.80      1.90 o 
   6   8   3        1.13        1.09      1.95 o 
   7   8   3        3.86        3.23      2.14 o 
   2   9   3        1.31        1.00      0.75 o 
   3   9   3        0.03        0.00      1.42 o 
   4   9   3        0.30        0.66      1.61 o 
   5   9   3        1.39        1.42      1.47 o 
   6   9   3        0.42       -0.38      1.71 o 
  -6  -8   4        3.39        2.09      2.28 o 
  -5  -8   4       12.05       11.86      3.75 o 
  -4  -8   4        5.06        3.99      2.28 o 
  -3  -8   4        0.13        0.56      1.10 o 
  -2  -8   4        0.10        0.39      1.00 o 
  -1  -8   4        0.48       -0.02      0.86 o 
   0  -8   4        6.60        5.19      2.25 o 
  -7  -7   4        0.55        1.00      1.80 o 
  -6  -7   4        4.18        6.60      3.65 o 
  -5  -7   4        2.07        6.36      3.18 o 
  -4  -7   4        1.33        0.19      1.33 o 
  -3  -7   4       12.86       10.99      3.39 o 
  -2  -7   4        0.46       -0.08      0.90 o 
  -1  -7   4        0.86        0.33      0.81 o 
   0  -7   4        0.22        0.23      0.47 o 
   1  -7   4        1.13        0.97      0.85 o 
   2  -7   4       30.38       44.64      6.88 o 
  -8  -6   4        0.44       -0.38      2.56 o 
  -7  -6   4        0.98        0.85      2.47 o 
  -6  -6   4        9.31        6.22      3.18 o 
  -5  -6   4       47.44       54.64      7.55 o 
  -4  -6   4      213.15      240.53     13.83 o 
  -3  -6   4       15.17       12.36      2.02 o 
  -2  -6   4       18.89       19.22      2.53 o 
  -1  -6   4        1.26        0.91      0.93 o 
   0  -6   4        3.55        3.32      1.26 o 
   1  -6   4       59.19       57.71      6.60 o 
   2  -6   4        1.29        0.33      0.91 o 
   3  -6   4        0.67        0.19      0.96 o 
  -8  -5   4        2.49        0.71      1.90 o 
  -7  -5   4        2.85        4.84      3.37 o 
  -6  -5   4       12.21       13.76      4.18 o 
  -5  -5   4        6.92        6.88      3.23 o 
  -4  -5   4       74.77       70.47      7.36 o 
  -3  -5   4       31.58       29.89      2.81 o 
  -2  -5   4        1.57        0.86      0.76 o 
  -1  -5   4       17.14       14.42      2.03 o 
   0  -5   4        4.30        4.07      1.54 o 
   1  -5   4        2.89        1.43      0.68 o 
   2  -5   4        0.09       -0.62      0.66 o 
   3  -5   4        0.01       -0.04      0.92 o 
   4  -5   4        0.43        2.19      1.68 o 
  -8  -4   4        1.46       -1.09      1.85 o 
  -7  -4   4       15.13       12.81      4.08 o 
  -5  -4   4       14.24       13.19      3.84 o 
  -4  -4   4       67.18       74.80      8.29 o 
  -3  -4   4        0.25        0.17      0.55 o 
  -2  -4   4        0.08        0.24      0.53 o 
  -1  -4   4       33.25       32.16      2.68 o 
   0  -4   4       23.66       38.06      3.07 o 
   1  -4   4        0.00        0.05      0.43 o 
   2  -4   4        3.27        2.47      1.05 o 
   3  -4   4       20.83       22.87      2.78 o 
   4  -4   4        0.07        0.74      1.14 o 
   5  -4   4       29.15       38.44      4.12 o 
  -8  -3   4        3.44        0.81      2.04 o 
  -7  -3   4      110.11      107.47     10.26 o 
  -6  -3   4       15.01       12.58      3.70 o 
  -5  -3   4       26.55       22.59      4.22 o 
  -4  -3   4       98.60      104.51      4.36 o 
  -3  -3   4       70.34       69.64      4.04 o 
  -2  -3   4      208.52      206.17     15.42 o 
  -1  -3   4      820.78      806.99     51.29 o 
   0  -3   4      398.39      373.94     16.39 o 
   1  -3   4      162.07      152.78      3.06 o 
   2  -3   4        5.06        3.57      0.72 o 
   3  -3   4       15.41       13.58      1.49 o 
   4  -3   4        8.75        8.66      1.39 o 
   5  -3   4       20.72       25.70      3.36 o 
   6  -3   4        0.29       -0.46      1.22 o 
  -8  -2   4        2.12        2.42      2.04 o 
  -7  -2   4       10.34       10.20      3.27 o 
  -6  -2   4        6.66        7.45      2.61 o 
  -5  -2   4        4.82        5.93      2.14 o 
  -4  -2   4        0.35        0.24      0.60 o 
  -3  -2   4       69.67       77.84      3.63 o 
  -2  -2   4      143.65      162.26      5.97 o 
  -1  -2   4      344.80      332.19     20.96 o 
   0  -2   4      185.59      164.74     12.71 o 
   1  -2   4        6.11        7.09      0.95 o 
   2  -2   4      668.35      662.97     10.21 o 
   3  -2   4       12.46        9.65      1.13 o 
   4  -2   4        3.47        2.57      0.82 o 
   5  -2   4       27.70       28.82      2.49 o 
   6  -2   4        1.26        1.53      1.07 o 
   7  -2   4        0.08       -0.46      1.16 o 
  -8  -1   4        0.55        0.14      1.23 o 
  -7  -1   4       19.81       16.52      3.80 o 
  -6  -1   4        1.86        4.84      2.28 o 
  -5  -1   4        0.03       -0.81      1.09 o 
  -4  -1   4       21.97       26.60      2.17 o 
  -3  -1   4       96.80      116.57      4.41 o 
  -2  -1   4      123.26      126.38      9.20 o 
  -1  -1   4      335.92      346.45      6.60 o 
   0  -1   4      314.29      340.79      9.46 o 
   1  -1   4       54.96       49.59      3.66 o 
   2  -1   4      818.09      805.77     17.89 o 
   3  -1   4        9.42        7.35      0.96 o 
   4  -1   4        6.45        9.40      1.26 o 
   5  -1   4       46.54       53.04      3.53 o 
   6  -1   4       12.10        9.20      2.09 o 
   7  -1   4        1.41        0.30      1.17 o 
  -8   0   4        0.22        0.81      1.66 o 
  -7   0   4        5.43        5.22      2.33 o 
  -6   0   4        4.53        4.65      1.95 o 
  -5   0   4       50.60       46.05      5.22 o 
  -4   0   4      179.00      178.91      9.13 o 
  -3   0   4      800.86      710.69     16.30 o 
  -2   0   4       82.18       69.15      2.97 o 
  -1   0   4      352.25      366.75      6.55 o 
   0   0   4        0.08        0.43      0.38 o 
   1   0   4      540.37      524.69     11.58 o 
   2   0   4      529.25      558.82     16.36 o 
   3   0   4      338.78      378.02      6.30 o 
   4   0   4       61.49       59.75      5.49 o 
   5   0   4       47.77       51.87      3.02 o 
   6   0   4       14.32       11.55      3.11 o 
   7   0   4       10.18        6.08      1.86 o 
   8   0   4        8.55        9.82      3.46 o 
  -7   1   4        3.00        3.75      2.23 o 
  -6   1   4        0.35       -0.57      0.76 o 
  -5   1   4        1.27        0.62      1.09 o 
  -4   1   4      128.65      121.25      7.55 o 
  -3   1   4      772.24      665.66     15.76 o 
  -2   1   4        3.63        2.42      0.90 o 
  -1   1   4       19.93       16.09      1.85 o 
   0   1   4      398.39      334.38     19.41 o 
   1   1   4       18.36       22.31      2.33 o 
   2   1   4      730.73      794.86     17.40 o 
   3   1   4       20.95       20.91      1.38 o 
   4   1   4       54.19       72.32      2.98 o 
   5   1   4      426.00      487.08     13.70 o 
   6   1   4       22.36       22.73      2.90 o 
   7   1   4        0.24       -0.17      1.07 o 
   8   1   4        3.07        1.54      1.46 o 
  -7   2   4        0.32        0.09      1.38 o 
  -6   2   4       15.26       14.28      3.84 o 
  -5   2   4        3.03        2.04      1.90 o 
  -4   2   4       38.25       36.08      4.22 o 
  -3   2   4       40.00       41.54      4.27 o 
  -2   2   4      438.69      330.72     10.26 o 
  -1   2   4        5.30        3.56      1.14 o 
   0   2   4       51.71       46.31      3.13 o 
   1   2   4       41.87       41.68      2.16 o 
   2   2   4      130.88      126.71      3.70 o 
   3   2   4      249.44      233.44      4.68 o 
   4   2   4        3.27        3.36      0.68 o 
   5   2   4       30.65       28.98      2.78 o 
   6   2   4      167.44      176.50     15.90 o 
   7   2   4      226.94      236.78     12.60 o 
   8   2   4       40.15       51.37      8.95 o 
   9   2   4        0.46       -1.28      1.33 o 
  -6   3   4        5.86        5.41      2.56 o 
  -5   3   4       12.90       14.47      3.61 o 
  -4   3   4        3.69        2.61      2.09 o 
  -3   3   4        1.57        0.66      1.14 o 
  -2   3   4       12.34       10.16      2.37 o 
  -1   3   4      462.49      388.64     11.93 o 
   0   3   4       12.60        8.68      1.90 o 
   1   3   4        7.65        9.49      1.34 o 
   2   3   4       46.22       40.12      3.51 o 
   3   3   4        0.08        0.12      0.35 o 
   4   3   4       69.46       69.19      2.77 o 
   5   3   4       30.19       28.17      2.80 o 
   6   3   4       33.58       35.75      3.59 o 
   7   3   4        7.76        9.60      2.31 o 
   8   3   4        3.83        3.85      1.74 o 
   9   3   4        1.22        2.14      2.85 o 
  -5   4   4        1.99        3.80      2.37 o 
  -4   4   4        0.00       -0.57      1.61 o 
  -3   4   4        1.50        1.90      1.80 o 
  -2   4   4       23.45       32.32      4.70 o 
  -1   4   4        0.65       -0.47      0.62 o 
   0   4   4     1343.71     1531.69     30.21 o 
   1   4   4     3606.30     4192.96     51.13 o 
   2   4   4       20.12       18.08      2.94 o 
   3   4   4       53.20       47.77      4.80 o 
   4   4   4       66.27       68.37      2.86 o 
   5   4   4       36.31       31.66      3.02 o 
   6   4   4        3.60        2.41      1.24 o 
   7   4   4      341.87      423.10     19.03 o 
   8   4   4       12.37        8.96      2.37 o 
   9   4   4       18.80       22.59      5.98 o 
  -4   5   4        2.18        4.79      2.89 o 
  -3   5   4        2.44        6.50      3.08 o 
  -2   5   4        0.53        0.85      1.61 o 
  -1   5   4        0.78        0.52      1.52 o 
   0   5   4      109.04      140.13      9.98 o 
   1   5   4        8.65        8.68      1.67 o 
   2   5   4        8.85       13.95      3.27 o 
   3   5   4        4.70        4.56      1.71 o 
   4   5   4      107.89      108.91      5.39 o 
   5   5   4        1.29        0.45      0.86 o 
   6   5   4        1.24        0.33      0.73 o 
   7   5   4       87.90       95.20      6.55 o 
   8   5   4       34.06       40.72      4.63 o 
   9   5   4        5.79        5.31      3.51 o 
  -3   6   4        0.35        0.71      2.18 o 
  -2   6   4        0.14        0.09      1.14 o 
  -1   6   4        2.10        0.76      1.80 o 
   0   6   4        6.64        6.50      2.80 o 
   1   6   4        8.57        4.23      1.50 o 
   2   6   4        0.04        0.47      1.19 o 
   3   6   4        1.49        1.52      1.38 o 
   4   6   4        0.58        0.41      0.75 o 
   5   6   4        0.03       -0.19      0.67 o 
   6   6   4        0.19       -0.39      0.79 o 
   7   6   4        1.86        0.37      1.09 o 
   8   6   4        5.89        4.84      1.74 o 
  -2   7   4        6.41        7.54      3.08 o 
  -1   7   4        5.66        4.51      2.61 o 
   0   7   4        0.59        0.57      1.38 o 
   1   7   4        4.18        5.03      1.67 o 
   2   7   4        2.21        1.05      0.88 o 
   3   7   4        4.34        2.33      2.28 o 
   4   7   4      113.19      119.45      9.17 o 
   5   7   4        0.42       -0.28      0.76 o 
   6   7   4        0.34        0.45      0.92 o 
   7   7   4        1.71        1.21      1.20 o 
   8   7   4        0.11       -0.81      1.17 o 
   0   8   4        0.41       -0.19      1.66 o 
   1   8   4        0.25        0.16      0.98 o 
   2   8   4        0.02        0.37      0.80 o 
   3   8   4        1.63        1.19      1.76 o 
   4   8   4        9.23        7.02      3.08 o 
   5   8   4        7.19        3.13      1.80 o 
   6   8   4        0.54        0.19      1.04 o 
   7   8   4        3.16        2.70      2.09 o 
   2   9   4        0.59        0.19      0.84 o 
   3   9   4        0.78        0.82      0.60 o 
   4   9   4        2.69        1.33      2.51 o 
   5   9   4        0.16       -0.81      1.71 o 
  -6  -8   5        0.01       -0.24      2.04 o 
  -5  -8   5        0.21        0.33      1.95 o 
  -4  -8   5        3.08        1.76      1.71 o 
  -3  -8   5        0.83        1.00      1.14 o 
  -2  -8   5        0.21        0.57      1.24 o 
  -1  -8   5        0.32       -0.20      1.02 o 
   0  -8   5        1.00        0.10      0.34 o 
  -7  -7   5        0.06       -0.52      2.18 o 
  -6  -7   5        6.42        9.16      4.22 o 
  -5  -7   5       14.56       12.15      3.99 o 
  -4  -7   5       38.66       46.89      6.79 o 
  -3  -7   5        0.92        0.48      0.94 o 
  -2  -7   5        2.42        2.06      1.11 o 
  -1  -7   5        0.36        0.43      1.09 o 
   0  -7   5        1.28        0.13      0.47 o 
   1  -7   5       14.39       13.73      1.79 o 
   2  -7   5        0.03       -0.18      0.69 o 
  -7  -6   5        2.60        1.85      2.80 o 
  -6  -6   5       10.45       15.04      4.60 o 
  -5  -6   5      216.76      247.68     16.45 o 
  -4  -6   5      172.45      220.72     13.73 o 
  -3  -6   5       17.83       16.15      2.89 o 
  -2  -6   5       17.95       17.57      2.49 o 
  -1  -6   5       16.14       16.11      4.18 o 
   0  -6   5        0.44       -0.12      0.57 o 
   1  -6   5        0.01       -0.08      0.61 o 
   2  -6   5      121.23      168.30      7.95 o 
   3  -6   5        8.45        9.76      2.26 o 
  -8  -5   5        4.31        6.60      3.51 o 
  -7  -5   5        1.31        1.42      2.56 o 
  -6  -5   5        0.08        0.66      1.76 o 
  -5  -5   5       32.36       46.94      7.21 o 
  -4  -5   5        0.19        0.38      1.90 o 
  -3  -5   5       26.44       24.63      2.69 o 
  -2  -5   5       42.71       35.57      3.16 o 
  -1  -5   5       11.81       10.82      1.76 o 
   0  -5   5        4.84        2.67      1.17 o 
   1  -5   5       21.14       21.28      1.92 o 
   2  -5   5        0.55       -0.25      0.78 o 
   3  -5   5        5.59        3.81      1.36 o 
   4  -5   5        6.59        8.73      2.28 o 
  -8  -4   5        1.33        0.85      1.76 o 
  -7  -4   5       20.01       27.43      5.93 o 
  -6  -4   5        9.96       14.81      4.08 o 
  -5  -4   5       52.68       50.04      7.12 o 
  -4  -4   5       31.54       34.63      3.06 o 
  -3  -4   5       23.23       22.06      2.39 o 
  -2  -4   5       65.59       64.34      3.82 o 
  -1  -4   5       20.86       15.52      3.73 o 
   0  -4   5       24.24       22.00      2.31 o 
   1  -4   5        0.91        0.26      0.40 o 
   2  -4   5       11.77       14.48      2.25 o 
   3  -4   5        2.63        1.71      1.14 o 
   4  -4   5        0.10       -0.85      0.95 o 
   5  -4   5       14.11       17.63      2.94 o 
  -8  -3   5        1.32       -0.43      1.19 o 
  -7  -3   5        0.18        0.85      1.90 o 
  -6  -3   5       21.72       15.61      3.80 o 
  -5  -3   5       13.61       12.96      3.32 o 
  -4  -3   5       91.39       95.92      4.80 o 
  -3  -3   5        9.17        6.09      1.31 o 
  -2  -3   5      174.19      191.32      7.73 o 
  -1  -3   5      940.57     1090.63     42.72 o 
   0  -3   5       53.88       41.63      2.78 o 
   1  -3   5       24.34       22.41      1.38 o 
   2  -3   5       12.92       12.72      1.23 o 
   3  -3   5        7.40        7.25      1.12 o 
   4  -3   5        7.11        7.78      3.18 o 
   5  -3   5        5.98        8.74      2.11 o 
   6  -3   5        5.49       12.10      3.84 o 
  -8  -2   5        0.87        0.52      1.95 o 
  -7  -2   5        0.35        0.76      1.42 o 
  -6  -2   5        0.54        1.23      1.47 o 
  -5  -2   5        2.42        1.95      1.52 o 
  -4  -2   5        0.03        0.05      0.64 o 
  -3  -2   5       35.08       32.72      2.60 o 
  -2  -2   5        0.12        0.16      0.60 o 
  -1  -2   5      568.49      575.78     31.42 o 
   0  -2   5      710.27      712.16     21.22 o 
   1  -2   5       92.83       76.48      2.53 o 
   2  -2   5      106.15      106.80      5.11 o 
   3  -2   5        0.60        0.00      0.38 o 
   4  -2   5        3.02        1.32      0.66 o 
   5  -2   5        4.66        3.99      1.09 o 
   6  -2   5       15.16       17.47      2.21 o 
  -8  -1   5        0.61       -0.19      1.19 o 
  -7  -1   5        6.08        4.84      2.28 o 
  -6  -1   5       23.59       17.23      3.84 o 
  -5  -1   5       28.96       32.46      4.51 o 
  -4  -1   5       63.61       66.12      3.64 o 
  -3  -1   5        2.16        2.38      0.82 o 
  -2  -1   5       54.74       59.16      3.19 o 
  -1  -1   5      739.45      890.56     11.86 o 
   0  -1   5        0.03        0.21      0.40 o 
   1  -1   5      103.52       99.20      5.97 o 
   2  -1   5        0.47        0.60      0.39 o 
   3  -1   5       12.11       10.85      1.15 o 
   4  -1   5      275.82      324.83     14.48 o 
   5  -1   5        9.12        7.92      1.32 o 
   6  -1   5       11.50       10.87      3.08 o 
   7  -1   5        5.51        3.80      2.09 o 
  -7   0   5        1.93        0.81      1.47 o 
  -6   0   5       30.78       29.71      4.65 o 
  -5   0   5        1.43        0.90      0.71 o 
  -4   0   5        1.04        0.48      0.59 o 
  -3   0   5       41.43       36.30      2.51 o 
  -2   0   5        0.03        0.14      0.47 o 
  -1   0   5      208.51      224.92      5.44 o 
   0   0   5        0.02        0.34      0.39 o 
   1   0   5       91.71       84.89      4.99 o 
   2   0   5      119.89      148.35      8.27 o 
   3   0   5        1.51        0.75      0.46 o 
   4   0   5        0.32        0.77      0.61 o 
   5   0   5       92.11      103.40      4.19 o 
   6   0   5        0.14       -0.29      0.86 o 
   7   0   5        7.93        6.22      2.70 o 
   8   0   5        0.04        0.05      1.66 o 
  -7   1   5        0.02        0.28      1.80 o 
  -6   1   5        4.06        4.51      2.23 o 
  -5   1   5        0.33        0.28      0.90 o 
  -4   1   5        5.26        5.88      1.99 o 
  -3   1   5       76.81       65.49      4.99 o 
  -2   1   5      615.52      473.52     11.91 o 
  -1   1   5       78.05       53.68      6.22 o 
   0   1   5      111.47      101.32      2.99 o 
   1   1   5       89.23       95.16      5.56 o 
   2   1   5       12.88       14.38      2.18 o 
   3   1   5     3003.64     3185.15     32.23 o 
   4   1   5       85.94       90.77      3.27 o 
   5   1   5       29.96       26.66      2.04 o 
   6   1   5       81.97       92.54      5.42 o 
   7   1   5       27.54       22.59      4.51 o 
   8   1   5        4.69        4.27      2.37 o 
  -6   2   5        0.16        0.38      1.23 o 
  -5   2   5        0.67        1.71      1.71 o 
  -4   2   5        3.01        1.19      1.38 o 
  -3   2   5       94.86       85.87      6.08 o 
  -2   2   5        2.95        1.42      0.95 o 
  -1   2   5       37.80       28.91      2.75 o 
   0   2   5      103.45       92.01      4.13 o 
   1   2   5       62.00       56.94      5.34 o 
   2   2   5      308.09      277.49      6.65 o 
   3   2   5      242.76      227.43      5.27 o 
   4   2   5        3.65        2.87      0.72 o 
   5   2   5       47.42       47.04      2.54 o 
   6   2   5       38.01       35.90      3.40 o 
   7   2   5       47.58       60.95      8.16 o 
   8   2   5        5.27        4.32      2.94 o 
  -6   3   5        0.01       -1.47      1.61 o 
  -5   3   5        5.90        4.56      2.37 o 
  -4   3   5        0.78       -0.28      0.95 o 
  -3   3   5        1.39        2.23      1.66 o 
  -2   3   5       57.13       62.81      5.41 o 
  -1   3   5      119.45      119.65      6.89 o 
   0   3   5      222.80      218.96      8.80 o 
   1   3   5        0.39        0.70      0.60 o 
   2   3   5       36.99       39.48      2.58 o 
   3   3   5       27.97       29.21      2.13 o 
   4   3   5      189.66      181.25      4.67 o 
   5   3   5       16.00       17.22      2.22 o 
   6   3   5      419.47      452.61     22.53 o 
   7   3   5        0.89        1.02      1.30 o 
   8   3   5        9.72        5.79      3.32 o 
   9   3   5        2.96        2.28      2.23 o 
  -5   4   5       22.11       30.61      5.51 o 
  -4   4   5        3.47        6.03      2.66 o 
  -3   4   5        6.55        5.31      2.18 o 
  -2   4   5       14.12       17.46      3.46 o 
  -1   4   5       57.66       73.69      6.08 o 
   0   4   5     1344.06     1675.15     30.62 o 
   1   4   5      485.89      497.79     13.51 o 
   2   4   5        0.21        0.57      1.09 o 
   3   4   5        4.78        6.13      1.22 o 
   4   4   5       63.21       60.16      2.92 o 
   5   4   5       12.46       12.13      1.93 o 
   6   4   5      318.22      320.70     10.45 o 
   7   4   5      281.91      322.26     43.47 o 
   8   4   5        4.17        3.94      3.13 o 
   9   4   5        2.74        0.71      1.99 o 
  -4   5   5        0.05       -0.19      2.14 o 
  -3   5   5        3.59        4.51      2.18 o 
  -2   5   5        6.09       11.20      3.37 o 
  -1   5   5        0.03       -0.47      0.71 o 
   0   5   5       94.97      120.68      9.21 o 
   1   5   5      272.30      294.83      9.54 o 
   2   5   5       27.77       34.27      4.70 o 
   3   5   5       47.19       48.23      5.03 o 
   4   5   5        0.06       -0.08      0.50 o 
   5   5   5       11.73        8.41      1.71 o 
   6   5   5       33.13       27.43      3.18 o 
   7   5   5       63.57       62.00      5.03 o 
   8   5   5        0.03       -0.43      2.09 o 
   9   5   5        1.38        1.52      1.90 o 
  -3   6   5        0.30        0.95      2.47 o 
  -2   6   5        0.77        1.57      2.23 o 
  -1   6   5        2.51        2.14      1.90 o 
   0   6   5       52.38       55.97      6.74 o 
   1   6   5      147.35      169.78      8.03 o 
   2   6   5      115.78       99.21      5.46 o 
   3   6   5      108.78      141.78     10.69 o 
   4   6   5       26.29       21.83      2.51 o 
   5   6   5        4.57        3.33      1.25 o 
   6   6   5       79.37       77.14      5.25 o 
   7   6   5       24.02       22.84      3.13 o 
   8   6   5        0.04       -0.33      1.42 o 
  -2   7   5        3.37        3.80      2.85 o 
  -1   7   5        2.61        3.04      1.99 o 
   0   7   5        0.00        1.33      1.52 o 
   1   7   5        4.62        3.83      1.64 o 
   2   7   5        0.00       -1.04      0.78 o 
   3   7   5        8.53        7.12      3.13 o 
   4   7   5        3.98        2.51      1.95 o 
   5   7   5       34.99       31.51      4.06 o 
   6   7   5        1.21        1.35      1.14 o 
   7   7   5        0.52        0.38      1.01 o 
   8   7   5        1.32        0.43      1.85 o 
   0   8   5        1.25        1.52      1.61 o 
   1   8   5        1.02        0.76      1.76 o 
   2   8   5        2.78        1.99      1.19 o 
   3   8   5        0.55        0.76      1.76 o 
   4   8   5        4.94        2.42      2.04 o 
   5   8   5        0.08        0.05      1.42 o 
   6   8   5        0.26        0.09      1.38 o 
   7   8   5        3.57        4.22      2.51 o 
   3   9   5        0.35        0.36      0.74 o 
   4   9   5        0.39       -0.38      1.85 o 
   5   9   5       13.31        8.87      3.84 o 
  -5  -8   6        0.18        0.19      1.61 o 
  -4  -8   6        0.01       -0.38      1.66 o 
  -3  -8   6        0.20        0.32      1.07 o 
  -2  -8   6        1.01        1.71      1.35 o 
  -1  -8   6        0.01       -0.67      1.04 o 
  -6  -7   6        0.03       -0.71      2.14 o 
  -5  -7   6        0.33        1.57      1.66 o 
  -4  -7   6        1.87        1.14      1.47 o 
  -3  -7   6        0.23        0.03      0.80 o 
  -2  -7   6       14.25       15.14      2.43 o 
  -1  -7   6        0.01       -0.55      0.74 o 
   0  -7   6        0.03       -0.16      0.27 o 
   1  -7   6        2.64        3.62      0.95 o 
  -7  -6   6        2.01        3.18      3.23 o 
  -6  -6   6        3.22        3.89      3.04 o 
  -5  -6   6       40.97       44.43      7.21 o 
  -4  -6   6        7.49        5.50      2.61 o 
  -3  -6   6        0.00       -0.84      0.80 o 
  -2  -6   6        0.01        0.59      0.90 o 
  -1  -6   6        0.08        0.18      0.87 o 
   0  -6   6        7.36        7.97      1.81 o 
   1  -6   6      141.50      139.05     15.02 o 
   2  -6   6       27.58       24.74      3.10 o 
   3  -6   6        0.34        1.02      1.14 o 
  -7  -5   6        0.85        1.28      2.04 o 
  -6  -5   6       13.32       16.09      5.03 o 
  -5  -5   6       10.43        9.82      4.22 o 
  -4  -5   6       13.44       10.06      3.32 o 
  -3  -5   6       72.95       75.57      7.48 o 
  -2  -5   6        6.67        4.98      1.32 o 
  -1  -5   6        2.20        1.25      0.87 o 
   0  -5   6       20.51       23.43      5.53 o 
   1  -5   6        0.90        0.43      0.42 o 
   2  -5   6       84.43      120.73      6.44 o 
   3  -5   6       11.99       10.72      2.14 o 
   4  -5   6        0.48        1.14      1.26 o 
  -8  -4   6        1.72        1.52      2.47 o 
  -7  -4   6        1.36        0.95      1.85 o 
  -6  -4   6        0.01        0.43      2.04 o 
  -5  -4   6      216.37      269.82     16.40 o 
  -4  -4   6      211.27      264.62     13.91 o 
  -3  -4   6       26.38       27.18      2.84 o 
  -2  -4   6       53.10       49.01      3.59 o 
  -1  -4   6       36.11       36.08      2.98 o 
   0  -4   6        4.84        3.41      1.02 o 
   1  -4   6       49.38       45.02      2.55 o 
   2  -4   6       83.60       99.82     16.41 o 
   3  -4   6        0.58       -0.54      0.86 o 
   4  -4   6        9.94        9.77      2.13 o 
   5  -4   6        1.07        2.33      2.18 o 
  -8  -3   6        3.63        3.94      2.47 o 
  -7  -3   6        1.03        2.37      2.37 o 
  -6  -3   6        3.29        2.23      2.14 o 
  -5  -3   6       35.20       50.50      6.55 o 
  -4  -3   6        0.52        0.05      0.92 o 
  -3  -3   6      140.35      164.24      6.75 o 
  -2  -3   6        4.98        4.43      1.21 o 
  -1  -3   6        0.61        2.56      0.83 o 
   0  -3   6       31.56       41.43      2.95 o 
   1  -3   6        2.60        1.69      0.50 o 
   2  -3   6        0.00       -0.65      0.54 o 
   3  -3   6       18.94       19.92      2.32 o 
   4  -3   6        3.44        3.50      1.41 o 
   5  -3   6        3.00        3.99      2.33 o 
   6  -3   6        2.40        1.42      1.95 o 
  -8  -2   6        2.83        0.66      2.09 o 
  -7  -2   6        6.09        4.60      2.37 o 
  -6  -2   6        7.52        3.46      1.90 o 
  -5  -2   6       27.39       27.96      4.75 o 
  -4  -2   6        2.64        1.16      0.90 o 
  -3  -2   6       53.99       58.87      3.68 o 
  -2  -2   6       21.20       26.09      2.48 o 
  -1  -2   6      140.01      182.08      6.99 o 
   0  -2   6      180.60      158.24      5.00 o 
   1  -2   6        1.83        3.53      0.84 o 
   2  -2   6       22.12       19.76      1.58 o 
   3  -2   6        2.87        2.74      0.72 o 
   4  -2   6       30.75       31.04      2.47 o 
   5  -2   6       44.55       46.33      5.29 o 
   6  -2   6       14.88       13.45      2.52 o 
  -7  -1   6       48.12       35.60      5.60 o 
  -6  -1   6       11.98        9.35      2.75 o 
  -5  -1   6       22.84       27.34      4.32 o 
  -4  -1   6       48.41       52.44      3.53 o 
  -3  -1   6      259.55      292.57      8.07 o 
  -2  -1   6        0.12        0.21      0.62 o 
  -1  -1   6      262.99      328.10      9.15 o 
   0  -1   6     1497.80     1712.24     54.72 o 
   1  -1   6      441.95      443.08     24.62 o 
   2  -1   6       11.43       12.49      1.15 o 
   3  -1   6       57.76       62.91      2.66 o 
   4  -1   6       31.28       35.70      4.53 o 
   5  -1   6        4.69        1.74      0.94 o 
   6  -1   6        0.00        0.78      1.05 o 
   7  -1   6        0.65        0.19      1.38 o 
  -7   0   6        3.14        3.51      2.33 o 
  -6   0   6        7.37        6.03      2.28 o 
  -5   0   6        0.69       -0.18      0.60 o 
  -4   0   6        7.59        5.27      1.17 o 
  -3   0   6       70.25       69.01      3.52 o 
  -2   0   6        2.15        0.40      0.59 o 
  -1   0   6       95.86      113.09      4.22 o 
   0   0   6       62.00       58.58      5.68 o 
   1   0   6      162.42      187.30      8.37 o 
   2   0   6      626.20      795.56     19.29 o 
   3   0   6       14.47       14.84      1.73 o 
   4   0   6       17.17       20.92      1.79 o 
   5   0   6       19.32       18.76      1.87 o 
   6   0   6        5.03        3.08      2.04 o 
   7   0   6        0.65        1.09      1.47 o 
   8   0   6        0.74        0.76      1.85 o 
  -7   1   6        4.41        2.14      2.14 o 
  -6   1   6        0.50        0.28      1.61 o 
  -5   1   6        1.32        1.28      1.19 o 
  -4   1   6       11.80        8.68      2.14 o 
  -3   1   6        0.00        0.19      0.95 o 
  -2   1   6       65.43       56.90      3.02 o 
  -1   1   6        1.01        0.30      0.50 o 
   0   1   6      124.00       99.95      6.30 o 
   2   1   6      144.77      176.14      8.37 o 
   3   1   6      350.96      419.26      5.78 o 
   4   1   6      347.50      348.72      6.35 o 
   5   1   6      169.09      187.71      8.95 o 
   6   1   6        6.10        4.41      2.18 o 
   7   1   6        0.01        1.23      1.61 o 
   8   1   6        1.53        2.89      2.18 o 
  -6   2   6        0.08       -0.33      1.00 o 
  -5   2   6        2.40        1.19      1.71 o 
  -4   2   6       60.37       57.63      5.60 o 
  -3   2   6      203.84      166.50      8.18 o 
  -2   2   6       40.11       40.83      3.70 o 
  -1   2   6      321.31      260.61      8.10 o 
   0   2   6        5.19        5.72      1.83 o 
   1   2   6      169.57      147.87      3.83 o 
   2   2   6      100.93      122.42      5.68 o 
   3   2   6      284.52      339.41      6.63 o 
   4   2   6      278.47      309.20      6.05 o 
   5   2   6        5.01        4.51      0.91 o 
   6   2   6        0.72       -0.14      1.00 o 
   7   2   6        6.68        4.51      2.42 o 
   8   2   6        6.22        7.83      3.32 o 
  -6   3   6        0.00       -1.04      1.95 o 
  -5   3   6        0.43        0.52      1.80 o 
  -4   3   6       18.57       16.75      3.56 o 
  -3   3   6       30.87       35.64      4.89 o 
  -2   3   6       12.64       10.68      2.37 o 
  -1   3   6        1.68        0.43      1.14 o 
   0   3   6       81.47       80.22      5.03 o 
   1   3   6       22.43       26.20      3.04 o 
   2   3   6       35.53       30.14      3.32 o 
   3   3   6        1.54        1.42      0.65 o 
   4   3   6      106.47      118.15      7.31 o 
   5   3   6       97.30       89.08      3.59 o 
   6   3   6       64.02       73.64      8.21 o 
   7   3   6       42.78       45.19      7.12 o 
   8   3   6        0.00        0.66      2.28 o 
   9   3   6        2.57        2.42      2.47 o 
  -5   4   6        2.00        1.99      1.76 o 
  -4   4   6        0.69        2.04      2.14 o 
  -3   4   6       29.18       36.55      5.41 o 
  -2   4   6       45.35       62.75      6.65 o 
  -1   4   6        7.66        5.84      2.18 o 
   0   4   6       76.97       83.49      6.32 o 
   1   4   6      207.09      236.75     11.03 o 
   2   4   6      310.84      380.71      9.14 o 
   3   4   6       52.85       48.60      6.62 o 
   4   4   6        0.63       -0.18      0.47 o 
   5   4   6        3.41        2.87      1.68 o 
   6   4   6      145.47      156.35     11.88 o 
   7   4   6       73.12       74.11      8.64 o 
   8   4   6        2.15        4.37      2.66 o 
   9   4   6        1.54        1.99      2.18 o 
  -4   5   6        1.75        3.70      2.61 o 
  -3   5   6        0.67        0.09      1.52 o 
  -2   5   6        0.92        1.80      2.09 o 
  -1   5   6       35.93       35.79      4.98 o 
   0   5   6       42.17       36.88      5.03 o 
   1   5   6        6.39        9.50      1.98 o 
   2   5   6        8.89        9.98      1.83 o 
   3   5   6        8.24        9.92      2.75 o 
   4   5   6        0.60       -0.01      0.60 o 
   5   5   6       19.44       19.13      2.48 o 
   6   5   6        1.41        0.34      0.94 o 
   7   5   6        0.19        1.47      2.47 o 
   8   5   6        0.84        1.42      1.90 o 
  -3   6   6        0.47        0.28      1.38 o 
  -2   6   6        0.39        1.19      2.23 o 
  -1   6   6        2.24        4.18      2.47 o 
   0   6   6       27.14       24.35      4.84 o 
   1   6   6      620.69      958.02     28.05 o 
   2   6   6        0.01       -0.21      0.97 o 
   3   6   6        7.02        5.65      2.56 o 
   4   6   6        4.39        3.08      1.71 o 
   5   6   6       17.60       12.69      2.15 o 
   6   6   6        2.04        1.42      1.07 o 
   7   6   6      131.49      130.19     11.11 o 
   8   6   6       32.20       42.29      7.36 o 
  -1   7   6        0.14        0.62      1.33 o 
   0   7   6       12.87       19.60      4.60 o 
   1   7   6        4.34        5.03      2.80 o 
   2   7   6        0.07       -0.44      0.90 o 
   3   7   6        0.00        0.81      1.95 o 
   4   7   6       17.01       14.78      6.48 o 
   5   7   6        4.27        1.74      1.06 o 
   6   7   6        0.07       -0.30      0.63 o 
   7   7   6       21.86       21.74      4.51 o 
   8   7   6       28.87       22.45      5.17 o 
   0   8   6        0.14       -0.33      1.85 o 
   1   8   6        7.93        6.64      3.08 o 
   2   8   6        4.31        4.73      1.79 o 
   3   8   6        0.14       -0.19      0.80 o 
   4   8   6        4.41        3.46      2.75 o 
   5   8   6        0.49       -0.19      1.66 o 
   6   8   6        1.09        0.43      1.52 o 
  -4  -8   7        0.20        1.47      2.18 o 
  -3  -8   7        1.48        0.57      1.42 o 
  -2  -8   7        0.28        0.10      1.13 o 
  -6  -7   7        2.06        2.85      3.18 o 
  -5  -7   7        1.52        0.38      1.28 o 
  -4  -7   7        0.58        0.38      1.85 o 
  -3  -7   7        5.48        3.28      1.58 o 
  -2  -7   7        0.00        0.63      0.94 o 
  -1  -7   7       16.03       21.90      3.22 o 
   0  -7   7        2.39        0.60      0.43 o 
   1  -7   7        0.10       -0.05      0.54 o 
  -7  -6   7        1.06        1.19      2.23 o 
  -6  -6   7        2.02        0.85      1.80 o 
  -5  -6   7        0.86        1.33      2.09 o 
  -4  -6   7        9.41        7.59      2.75 o 
  -3  -6   7        0.55        1.24      1.07 o 
  -2  -6   7        3.85        1.87      1.14 o 
  -1  -6   7        0.59       -0.08      0.67 o 
   0  -6   7        5.64        4.09      1.45 o 
   1  -6   7        0.23       -0.16      0.64 o 
   2  -6   7       11.68       10.28      1.98 o 
   3  -6   7        0.39        1.90      1.90 o 
  -7  -5   7        0.05        2.14      2.85 o 
  -6  -5   7        4.10        4.08      2.99 o 
  -5  -5   7        3.97        5.98      3.37 o 
  -4  -5   7       66.19       83.46      8.88 o 
  -3  -5   7        6.64        5.55      1.53 o 
  -2  -5   7        6.76        6.50      1.56 o 
  -1  -5   7        8.29       10.24      1.85 o 
   0  -5   7        7.43        7.51      1.78 o 
   1  -5   7        1.66        0.46      0.67 o 
   2  -5   7        8.23       12.15      2.28 o 
   3  -5   7       12.60       14.57      3.65 o 
   4  -5   7        0.02       -0.52      0.90 o 
  -7  -4   7        0.00        1.04      2.33 o 
  -6  -4   7       15.80       20.74      5.08 o 
  -5  -4   7      142.24      189.07     14.54 o 
  -4  -4   7      638.46      831.70     28.01 o 
  -3  -4   7       10.61       10.71      2.10 o 
  -2  -4   7       47.81       46.02      3.69 o 
  -1  -4   7       20.44       20.40      2.45 o 
   0  -4   7       21.41       14.53      1.89 o 
   1  -4   7       28.90       24.73      4.18 o 
   2  -4   7      362.55      406.19     10.99 o 
   3  -4   7      107.67      103.29      8.83 o 
   4  -4   7       18.63       23.87      4.56 o 
   5  -4   7        1.49        1.71      1.61 o 
  -7  -3   7        1.15        1.42      2.09 o 
  -6  -3   7        0.45       -0.47      1.38 o 
  -5  -3   7       19.11       28.38      5.17 o 
  -4  -3   7       32.06       41.41      3.84 o 
  -3  -3   7       10.70        9.35      1.85 o 
  -2  -3   7        7.48       10.15      1.73 o 
  -1  -3   7        6.48        5.99      1.27 o 
   0  -3   7       12.77        9.83      1.54 o 
   1  -3   7        2.64        1.83      0.82 o 
   2  -3   7        6.85        6.67      1.64 o 
   3  -3   7        0.89        0.20      1.11 o 
   4  -3   7       24.29       21.74      4.08 o 
   5  -3   7        0.59        1.80      1.85 o 
   6  -3   7        1.36        1.14      1.85 o 
  -7  -2   7        9.36       10.68      3.37 o 
  -6  -2   7        0.07       -0.43      1.38 o 
  -5  -2   7        3.23        3.27      2.14 o 
  -4  -2   7      190.21      203.84      8.63 o 
  -3  -2   7       24.18       19.65      2.34 o 
  -2  -2   7       52.01       56.04      3.76 o 
  -1  -2   7       81.17       97.80      4.83 o 
   0  -2   7        0.56        0.72      0.66 o 
   1  -2   7        0.93        1.00      0.58 o 
   2  -2   7        0.80        0.25      0.42 o 
   3  -2   7       26.63       23.74      3.19 o 
   4  -2   7       13.73       10.40      1.86 o 
   5  -2   7       43.95       38.31      3.51 o 
   6  -2   7        3.54        4.98      2.47 o 
  -7  -1   7        5.90        4.22      2.28 o 
  -6  -1   7       20.21       19.51      3.99 o 
  -5  -1   7        5.56        5.03      2.14 o 
  -4  -1   7       44.72       49.79      3.60 o 
  -3  -1   7        7.05        6.28      1.44 o 
  -2  -1   7       73.87       84.43      4.37 o 
  -1  -1   7     1471.14     1741.42     71.17 o 
   0  -1   7       16.30       16.79      1.71 o 
   1  -1   7        5.61        5.72      0.83 o 
   2  -1   7       13.93       17.37      1.78 o 
   3  -1   7        7.55        6.39      1.04 o 
   4  -1   7       40.12       38.14      3.24 o 
   5  -1   7        0.03        0.41      0.80 o 
   6  -1   7       59.31       61.15      7.62 o 
   7  -1   7        0.88        1.47      1.76 o 
  -7   0   7        1.05        0.47      1.80 o 
  -6   0   7        1.00        0.47      1.14 o 
  -5   0   7        1.27        0.95      0.76 o 
  -4   0   7        0.30        0.01      0.59 o 
  -3   0   7        0.42        0.00      0.49 o 
  -2   0   7       11.93       12.77      1.65 o 
  -1   0   7        0.24        0.28      0.81 o 
   0   0   7      181.21      231.57      8.42 o 
   1   0   7        8.45        8.45      2.14 o 
   2   0   7        1.37        3.65      1.71 o 
   3   0   7       72.01       58.00      3.36 o 
   4   0   7        0.47        1.15      0.87 o 
   5   0   7        4.64        3.82      1.27 o 
   6   0   7       31.29       23.16      4.46 o 
   7   0   7        3.81        0.66      1.47 o 
   8   0   7        4.01        2.89      2.33 o 
  -6   1   7       13.51       13.71      3.37 o 
  -5   1   7       11.45        9.35      1.76 o 
  -4   1   7        0.33       -0.43      0.62 o 
  -3   1   7        0.00        0.28      0.58 o 
  -2   1   7        3.28        1.75      0.75 o 
  -1   1   7      149.92      139.49     10.20 o 
   0   1   7      144.10      132.87      4.07 o 
   1   1   7      261.54      282.31     10.12 o 
   2   1   7       40.27       37.03      4.18 o 
   3   1   7        1.67        0.38      0.95 o 
   4   1   7      144.68      153.89      6.45 o 
   5   1   7        8.55        5.97      1.54 o 
   6   1   7        7.81        6.36      2.56 o 
   7   1   7        6.13        6.98      3.23 o 
   8   1   7       18.11       17.51      4.51 o 
  -6   2   7        3.31        2.23      1.66 o 
  -5   2   7        0.01        0.28      1.14 o 
  -4   2   7        0.00       -0.09      0.85 o 
  -3   2   7        6.46        4.75      1.76 o 
  -2   2   7        3.65        2.18      1.19 o 
  -1   2   7      107.47       92.62     10.45 o 
   0   2   7        2.10        1.56      0.55 o 
   1   2   7        0.47        0.28      0.35 o 
   2   2   7      145.57      151.26     13.81 o 
   3   2   7        6.33        6.09      0.84 o 
   4   2   7        2.98        3.17      1.16 o 
   5   2   7       39.06       45.93      3.65 o 
   6   2   7        2.73        2.80      1.95 o 
   7   2   7       26.18       28.24      5.74 o 
   8   2   7        0.01        0.71      1.57 o 
  -5   3   7        0.06        0.19      1.23 o 
  -4   3   7        0.81        0.00      1.04 o 
  -3   3   7       42.25       42.44      4.94 o 
  -2   3   7      113.27      102.60      7.27 o 
  -1   3   7        0.97        0.19      0.85 o 
   0   3   7       21.40       21.03      2.71 o 
   1   3   7        2.41        1.80      0.72 o 
   2   3   7       40.45       41.31      2.19 o 
   3   3   7      445.06      530.85     23.77 o 
   4   3   7      255.16      255.12      7.94 o 
   5   3   7       20.02       19.33      2.28 o 
   6   3   7       45.79       43.39      6.36 o 
   7   3   7        7.73        5.41      2.75 o 
   8   3   7        2.97        2.80      2.66 o 
  -4   4   7        0.83        0.62      1.38 o 
  -3   4   7       14.60       17.13      4.13 o 
  -2   4   7       43.04       37.97      4.56 o 
  -1   4   7        1.67        1.52      1.57 o 
   0   4   7        2.80        1.19      1.09 o 
   1   4   7       88.91       99.79      6.84 o 
   2   4   7       31.91       37.87      2.75 o 
   3   4   7      144.12      159.40     34.22 o 
   4   4   7        0.05       -0.08      0.58 o 
   5   4   7        0.73        0.33      1.00 o 
   6   4   7        5.25        4.60      2.51 o 
   7   4   7      108.19      123.99     11.54 o 
   8   4   7        9.29        8.35      3.51 o 
  -4   5   7        0.02        2.18      2.66 o 
  -3   5   7        1.01        0.19      1.85 o 
  -2   5   7        7.10        8.73      3.23 o 
  -1   5   7        0.50        1.47      1.90 o 
   0   5   7       75.11      103.65      8.21 o 
   1   5   7        6.53        7.50      2.33 o 
   2   5   7        1.83        2.23      1.12 o 
   3   5   7       35.04       44.10      3.59 o 
   4   5   7       16.15       19.24      2.18 o 
   5   5   7        3.43        5.17      2.09 o 
   6   5   7       54.01       50.98      6.84 o 
   7   5   7       13.84       10.30      3.46 o 
   8   5   7        9.89       12.05      4.22 o 
  -2   6   7        0.01       -0.66      1.23 o 
  -1   6   7        3.58        6.69      2.85 o 
   0   6   7      143.34      263.03     14.68 o 
   1   6   7        7.56       13.71      3.51 o 
   2   6   7       47.00       49.18      4.40 o 
   4   6   7        3.17        4.58      1.47 o 
   5   6   7        6.68        3.36      2.44 o 
   6   6   7       38.39       41.82      6.03 o 
   7   6   7      186.75      206.68     14.35 o 
   8   6   7        1.97        1.23      2.04 o 
  -1   7   7        0.00       -0.05      1.42 o 
   0   7   7        7.99       16.42      4.32 o 
   1   7   7       55.68       75.76      8.35 o 
   2   7   7       20.99       27.31      3.57 o 
   3   7   7        3.16        4.58      1.56 o 
   4   7   7        0.67        0.28      1.76 o 
   5   7   7        1.05        0.72      0.92 o 
   6   7   7        8.65        5.22      2.28 o 
   7   7   7       23.02       22.73      4.60 o 
   1   8   7        5.18        4.08      2.70 o 
   2   8   7       40.42       40.90      4.45 o 
   3   8   7       11.41       11.62      2.21 o 
   4   8   7        1.32        2.70      2.42 o 
   5   8   7        0.31        0.38      2.04 o 
  -5  -7   8        0.15        0.19      1.80 o 
  -4  -7   8        0.14       -0.05      1.23 o 
  -3  -7   8        0.07        0.06      1.17 o 
  -2  -7   8       22.33       19.63      2.97 o 
  -1  -7   8        2.61        3.27      2.23 o 
   0  -7   8        0.65       -0.12      0.34 o 
  -6  -6   8        6.29       11.29      4.37 o 
  -5  -6   8        2.34        5.84      3.27 o 
  -4  -6   8        1.69        1.61      2.04 o 
  -3  -6   8        1.16        0.44      0.79 o 
  -2  -6   8        1.14        1.40      1.17 o 
  -1  -6   8        0.92       -0.08      0.88 o 
   0  -6   8        0.13       -0.06      0.80 o 
   1  -6   8        2.28        1.54      0.70 o 
   2  -6   8        0.00       -0.43      1.42 o 
  -7  -5   8        3.97        6.03      3.37 o 
  -6  -5   8        0.45        0.38      2.28 o 
  -5  -5   8        0.87        2.89      2.89 o 
  -4  -5   8        2.06        1.90      2.14 o 
  -3  -5   8       14.34       11.05      2.19 o 
  -2  -5   8        6.14        4.12      1.35 o 
  -1  -5   8        0.00        0.55      0.74 o 
   0  -5   8        0.04        0.19      0.73 o 
   1  -5   8       26.14       23.97      3.28 o 
   2  -5   8        4.96        2.28      1.90 o 
   3  -5   8        0.67        1.04      1.90 o 
   4  -5   8        0.00       -0.38      1.61 o 
  -7  -4   8        0.49       -0.66      1.85 o 
  -6  -4   8        3.89        3.46      2.61 o 
  -5  -4   8       37.16       56.06      8.12 o 
  -4  -4   8        0.01       -0.91      1.21 o 
  -3  -4   8        1.76        1.20      1.22 o 
  -2  -4   8        9.65        9.38      1.92 o 
  -1  -4   8        0.03        0.43      0.76 o 
   0  -4   8        0.00        0.09      0.62 o 
   1  -4   8      221.70      184.98     11.27 o 
   2  -4   8      234.75      272.26     14.40 o 
   3  -4   8        3.17        2.09      1.61 o 
   4  -4   8        6.69        7.02      2.75 o 
   5  -4   8        3.26        3.89      2.14 o 
  -7  -3   8        0.34        0.38      1.76 o 
  -6  -3   8        3.94        4.84      2.42 o 
  -5  -3   8       54.46       60.29      7.36 o 
  -4  -3   8       34.48       38.98      4.22 o 
  -3  -3   8      170.08      202.42      8.42 o 
  -2  -3   8      122.47      146.09      9.55 o 
  -1  -3   8        5.69        3.95      1.14 o 
   0  -3   8       20.76       15.58      1.99 o 
   1  -3   8        0.38        0.79      0.71 o 
   2  -3   8       92.99       91.37      8.07 o 
   3  -3   8       43.93       34.51      5.13 o 
   4  -3   8        0.23        0.09      1.42 o 
   5  -3   8        0.29        0.66      1.76 o 
  -7  -2   8        1.04        1.61      1.95 o 
  -6  -2   8        5.51        7.07      2.66 o 
  -5  -2   8      109.51      136.83     10.54 o 
  -4  -2   8       25.34       25.99      3.16 o 
  -3  -2   8      101.30       97.08      5.21 o 
  -2  -2   8       17.54       20.75      2.46 o 
  -1  -2   8       85.36      100.66      5.00 o 
   0  -2   8       24.86       20.52      3.39 o 
   1  -2   8        9.96        9.81      1.39 o 
   2  -2   8      241.33      266.52     25.90 o 
   3  -2   8        0.61       -0.10      0.76 o 
   4  -2   8        5.10        1.92      1.12 o 
   5  -2   8        7.65        3.46      2.14 o 
   6  -2   8        9.58       13.52      3.84 o 
  -7  -1   8        0.02        1.33      2.14 o 
  -6  -1   8        1.23        0.57      1.85 o 
  -5  -1   8        9.04       11.01      3.18 o 
  -4  -1   8       15.29       15.02      2.19 o 
  -3  -1   8       60.06       59.32      3.96 o 
  -2  -1   8        4.32        4.67      1.21 o 
  -1  -1   8        2.78        2.93      1.06 o 
   0  -1   8      169.23      200.65      5.75 o 
   1  -1   8        1.77        1.30      0.97 o 
   2  -1   8       10.66        9.68      2.47 o 
   3  -1   8       28.62       36.22      3.22 o 
   4  -1   8       11.25       10.53      1.94 o 
   5  -1   8        6.56        5.43      1.50 o 
   6  -1   8        3.28        3.02      1.41 o 
   7  -1   8        0.14       -1.04      1.33 o 
  -6   0   8        6.54        7.17      2.51 o 
  -5   0   8        3.64        3.08      1.85 o 
  -4   0   8        0.23       -0.40      0.65 o 
  -3   0   8       19.94       16.02      1.99 o 
  -2   0   8        1.87        1.71      0.91 o 
  -1   0   8      131.25      144.46      5.32 o 
   0   0   8       38.38       43.67      2.60 o 
   1   0   8        0.15       -0.76      0.90 o 
   2   0   8       35.22       47.42      5.27 o 
   3   0   8       24.75       18.33      2.28 o 
   4   0   8       65.74       63.94      4.45 o 
   5   0   8       23.33       22.72      3.39 o 
   6   0   8       57.55       58.39      7.17 o 
   7   0   8        0.50        0.90      1.90 o 
  -6   1   8        9.35        8.87      2.85 o 
  -5   1   8        2.25        0.55      0.80 o 
  -4   1   8        0.86        0.70      0.80 o 
  -3   1   8       69.22       59.84      3.55 o 
  -2   1   8       30.72       26.25      2.22 o 
  -1   1   8       35.33       35.38      2.44 o 
   0   1   8     1136.50     1169.64     14.00 o 
   1   1   8      283.34      322.66     18.62 o 
   2   1   8       38.03       37.93      4.65 o 
   3   1   8        4.55        4.94      1.66 o 
   4   1   8       11.19       12.36      2.01 o 
   5   1   8        6.60        6.79      1.70 o 
   6   1   8        7.34        5.17      2.28 o 
   7   1   8        2.25        1.14      1.95 o 
   8   1   8        1.14       -0.28      1.38 o 
  -6   2   8        1.64        0.81      1.38 o 
  -5   2   8        0.05        0.17      1.00 o 
  -4   2   8        1.06       -0.02      0.85 o 
  -3   2   8        5.15        3.54      1.15 o 
  -2   2   8       13.65       10.16      1.57 o 
  -1   2   8        5.97        5.04      1.07 o 
   0   2   8       35.40       25.39      3.96 o 
   1   2   8       52.47       49.73      2.39 o 
   2   2   8       11.08       11.82      2.56 o 
   3   2   8       46.26       49.99      5.03 o 
   4   2   8        3.97        1.50      0.97 o 
   5   2   8        0.12       -0.35      0.80 o 
   6   2   8       28.35       32.65      5.51 o 
   7   2   8        0.03        0.33      1.71 o 
   8   2   8        0.81        0.76      2.42 o 
  -5   3   8        0.46        0.33      1.80 o 
  -4   3   8        0.34        0.71      1.28 o 
  -3   3   8        2.10        1.52      1.57 o 
  -2   3   8        1.11       -0.81      0.95 o 
  -1   3   8       24.82       20.60      2.90 o 
   0   3   8        0.69        0.44      0.55 o 
   1   3   8       12.32       10.37      1.38 o 
   2   3   8        0.08        0.41      0.54 o 
   3   3   8      187.36      206.67     10.03 o 
   4   3   8      175.91      173.87      9.17 o 
   5   3   8       21.60       17.96      2.36 o 
   6   3   8        0.09       -0.57      0.95 o 
   7   3   8        8.94        8.59      3.51 o 
   8   3   8        1.21        0.09      2.09 o 
  -4   4   8        3.24        1.80      2.09 o 
  -3   4   8       35.55       47.89      6.17 o 
  -2   4   8        5.93        4.65      2.18 o 
  -1   4   8       19.87       24.20      3.70 o 
   0   4   8        4.44        3.32      1.57 o 
   1   4   8        8.94       11.34      1.79 o 
   2   4   8        3.52        4.30      1.17 o 
   3   4   8       57.97       62.48      5.70 o 
   4   4   8      119.42      129.73      7.93 o 
   5   4   8        0.38       -0.14      0.90 o 
   6   4   8        0.80        1.28      1.90 o 
   7   4   8        0.08        1.14      2.04 o 
   8   4   8        1.39       -0.28      1.80 o 
  -3   5   8        0.29       -0.14      2.28 o 
  -2   5   8        7.27        9.63      2.99 o 
  -1   5   8        0.09       -0.71      1.52 o 
   0   5   8        0.01       -0.09      1.23 o 
   1   5   8        0.33        0.47      1.33 o 
   2   5   8        1.56        1.38      1.47 o 
   3   5   8        1.91        2.85      1.52 o 
   4   5   8       97.85       92.65      6.93 o 
   5   5   8       23.47       21.64      4.27 o 
   6   5   8      115.97      111.47      9.93 o 
   7   5   8       21.65       25.39      5.32 o 
   8   5   8        0.19        0.43      1.42 o 
  -2   6   8        2.78        4.93      2.99 o 
  -1   6   8        5.43        6.79      3.13 o 
   0   6   8       20.35       28.19      4.89 o 
   1   6   8       50.33       68.07      7.55 o 
   2   6   8       15.00       20.88      4.32 o 
   3   6   8        0.14        0.11      0.68 o 
   4   6   8        0.00        0.66      1.23 o 
   5   6   8        0.18        0.52      1.23 o 
   6   6   8       53.96       56.39      6.88 o 
   7   6   8        0.70        1.28      1.76 o 
   8   6   8       10.35        7.97      3.61 o 
  -1   7   8        1.05        1.23      1.80 o 
   0   7   8       18.22       21.26      4.79 o 
   1   7   8        2.38        5.79      3.04 o 
   2   7   8        1.02       -1.14      1.52 o 
   3   7   8        0.52        0.64      1.11 o 
   4   7   8        4.12        4.93      2.33 o 
   5   7   8        0.02        0.14      0.71 o 
   6   7   8        0.08        1.33      1.52 o 
   7   7   8        0.10        0.76      1.85 o 
   1   8   8       68.62       94.42      9.97 o 
   2   8   8        3.73        3.27      2.61 o 
   3   8   8        0.01        0.69      1.30 o 
   6   8   8        1.50        1.14      1.19 o 
  -4  -7   9        0.01       -0.71      1.76 o 
  -3  -7   9        1.21        0.85      1.03 o 
  -2  -7   9        0.87        0.38      1.04 o 
  -1  -7   9        1.25       -0.42      1.15 o 
   0  -7   9        0.89        0.81      1.38 o 
  -6  -6   9        4.95        6.50      3.37 o 
  -5  -6   9        4.72        7.88      3.80 o 
  -4  -6   9        2.26        1.33      1.90 o 
  -3  -6   9        7.31        5.60      2.23 o 
  -2  -6   9        2.98        1.77      1.27 o 
  -1  -6   9        0.90        0.75      1.04 o 
   0  -6   9       10.21        9.30      3.27 o 
   1  -6   9        0.92        0.00      1.04 o 
   2  -6   9        0.06       -0.05      1.19 o 
  -6  -5   9        5.65       10.44      4.27 o 
  -5  -5   9        3.86        5.74      2.99 o 
  -4  -5   9        6.95       11.06      3.65 o 
  -3  -5   9       10.09        9.16      2.16 o 
  -2  -5   9       15.49       10.39      2.85 o 
  -1  -5   9       33.43       28.03      4.98 o 
   0  -5   9       11.46        8.07      2.94 o 
   1  -5   9        5.75        6.07      2.70 o 
   2  -5   9        1.45        2.47      1.71 o 
   3  -5   9        0.11        0.62      1.66 o 
  -6  -4   9        0.28        0.43      2.23 o 
  -5  -4   9        2.57        3.51      2.80 o 
  -4  -4   9       11.99       12.43      3.65 o 
  -3  -4   9        0.90        0.35      1.06 o 
  -2  -4   9        8.85        5.85      1.66 o 
  -1  -4   9        0.59        0.83      0.99 o 
   0  -4   9       38.01       33.27      5.32 o 
   1  -4   9        9.66        5.27      2.23 o 
   2  -4   9       23.96       22.88      4.46 o 
   3  -4   9        0.01        0.05      1.47 o 
   4  -4   9        1.01        0.71      1.66 o 
  -7  -3   9        1.15        0.47      1.52 o 
  -6  -3   9        3.42        2.75      2.23 o 
  -5  -3   9        2.38        1.76      2.14 o 
  -4  -3   9       26.43       38.56      4.22 o 
  -3  -3   9        7.40        9.56      2.26 o 
  -2  -3   9        3.11        4.20      1.41 o 
  -1  -3   9       20.58       18.63      2.30 o 
   0  -3   9        9.32        6.38      1.39 o 
   1  -3   9       60.26       69.32      7.50 o 
   2  -3   9       19.27       19.79      4.32 o 
   3  -3   9       42.01       49.74      6.31 o 
   4  -3   9        0.59       -0.52      0.90 o 
   5  -3   9        0.34        1.09      1.80 o 
  -7  -2   9        2.44        1.52      2.18 o 
  -6  -2   9        3.22        3.94      2.33 o 
  -5  -2   9       14.32       12.39      3.27 o 
  -4  -2   9      632.26      676.98     21.44 o 
  -3  -2   9       32.62       43.15      3.78 o 
  -2  -2   9       59.70       65.81      5.06 o 
  -1  -2   9        0.54        0.23      0.60 o 
   0  -2   9       85.06       88.51      9.09 o 
   1  -2   9       66.77       63.39      6.60 o 
   2  -2   9      208.37      217.94      7.75 o 
   3  -2   9      500.84      511.82     20.18 o 
   4  -2   9       66.28       73.59      7.41 o 
   5  -2   9        0.39        0.66      1.61 o 
   6  -2   9        0.30        0.47      1.66 o 
  -6  -1   9        0.68        0.47      1.57 o 
  -5  -1   9        0.00       -0.66      1.28 o 
  -4  -1   9       33.13       38.89      3.53 o 
  -3  -1   9       16.82       14.98      2.20 o 
  -2  -1   9        0.04        0.04      0.62 o 
  -1  -1   9       10.75       13.82      2.06 o 
   0  -1   9        6.52        7.20      1.21 o 
   1  -1   9        2.88        2.18      1.85 o 
   2  -1   9        3.78        1.57      1.90 o 
   3  -1   9       15.81       10.90      1.93 o 
   4  -1   9       21.66       18.04      2.53 o 
   5  -1   9        3.28        2.22      1.21 o 
   6  -1   9        3.35        2.67      1.42 o 
   7  -1   9        0.11       -0.05      1.42 o 
  -6   0   9        0.61        0.28      1.00 o 
  -5   0   9        2.37        0.62      1.47 o 
  -4   0   9      104.22      106.04      5.53 o 
  -3   0   9        0.01        0.18      0.78 o 
  -2   0   9        0.01        0.14      0.65 o 
  -1   0   9      124.86      133.50      5.31 o 
   0   0   9        0.44        0.17      0.59 o 
   1   0   9       30.40       29.43      4.18 o 
   2   0   9        0.77       -0.57      0.85 o 
   3   0   9       58.40       55.36      6.12 o 
   4   0   9        0.16        0.57      0.90 o 
   5   0   9       15.85       12.47      2.35 o 
   6   0   9        0.02       -0.43      1.19 o 
   7   0   9        0.16        0.19      1.76 o 
  -6   1   9        0.98        1.09      1.71 o 
  -5   1   9        0.52        0.23      0.72 o 
  -4   1   9        6.49        4.71      1.30 o 
  -3   1   9        2.72        1.69      0.87 o 
  -2   1   9        2.98        1.48      1.04 o 
  -1   1   9      337.97      322.65     18.69 o 
   0   1   9      225.15      268.53      6.63 o 
   1   1   9        0.03       -0.09      0.76 o 
   2   1   9       12.04       11.96      2.75 o 
   3   1   9       34.30       31.76      4.27 o 
   4   1   9       22.32       29.86      3.30 o 
   5   1   9        2.40        2.00      1.28 o 
   6   1   9       71.63       66.70      7.83 o 
   7   1   9        3.37        1.99      1.95 o 
  -5   2   9        0.42       -0.18      0.73 o 
  -4   2   9        0.01        0.21      0.75 o 
  -3   2   9        1.80        1.16      0.84 o 
  -2   2   9        5.40        3.96      1.12 o 
  -1   2   9        2.93        2.52      0.83 o 
   0   2   9       12.60       11.95      1.41 o 
   1   2   9        6.53        5.84      2.04 o 
   2   2   9       64.57       56.17      5.65 o 
   3   2   9       21.34       26.63      4.03 o 
   4   2   9       11.13        9.02      2.47 o 
   5   2   9        0.86       -0.28      0.78 o 
   6   2   9       12.69        9.59      3.23 o 
   7   2   9       17.15       12.34      3.61 o 
   8   2   9        0.88        2.51      2.66 o 
  -5   3   9        2.07        1.64      1.30 o 
  -4   3   9        0.21        0.74      1.92 o 
  -3   3   9        0.04       -0.59      0.88 o 
  -2   3   9        1.59        1.03      0.98 o 
  -1   3   9       11.89        9.31      1.60 o 
   0   3   9       34.18       30.48      2.46 o 
   1   3   9       36.52       28.41      2.14 o 
   2   3   9       70.93       64.20      5.79 o 
   3   3   9       25.97       23.40      3.70 o 
   4   3   9        1.49        1.14      1.33 o 
   5   3   9       65.75       58.50      4.44 o 
   6   3   9        0.02        0.33      1.28 o 
   7   3   9        8.97        8.78      3.32 o 
   8   3   9       12.60       10.82      3.94 o 
  -4   4   9        0.87        0.14      1.90 o 
  -3   4   9        0.49        1.14      1.90 o 
  -2   4   9        2.06        1.95      1.95 o 
  -1   4   9        7.48        6.69      2.04 o 
   0   4   9        0.03       -0.02      0.75 o 
   1   4   9        4.10        3.35      1.07 o 
   2   4   9       49.59       42.20      4.79 o 
   3   4   9       12.63       11.39      2.61 o 
   4   4   9        2.50        3.13      1.66 o 
   5   4   9        0.01       -0.23      0.83 o 
   6   4   9        5.62        4.84      2.33 o 
   7   4   9        4.82        2.47      2.04 o 
   8   4   9        0.19        0.66      2.09 o 
  -3   5   9        3.49        8.35      3.46 o 
  -2   5   9        2.69        3.04      2.33 o 
  -1   5   9        3.72        4.51      2.42 o 
   0   5   9        5.70        9.87      2.89 o 
   1   5   9        0.28        0.76      1.23 o 
   2   5   9       16.99       18.75      3.61 o 
   3   5   9       12.24        7.78      2.33 o 
   4   5   9       69.70       69.65      6.17 o 
   5   5   9        4.37        4.08      1.95 o 
   6   5   9        0.03        0.66      1.38 o 
   7   5   9        3.08        1.52      2.23 o 
   8   5   9        1.13        0.52      2.28 o 
  -2   6   9       15.60       24.58      5.22 o 
  -1   6   9        0.63        0.57      2.23 o 
   0   6   9        0.00        0.57      1.80 o 
   1   6   9       23.22       42.81      5.84 o 
   3   6   9       44.83       59.71      6.55 o 
   4   6   9        0.19       -0.05      1.04 o 
   5   6   9        5.06        3.56      1.90 o 
   6   6   9        1.98        1.80      1.57 o 
   7   6   9       40.07       34.84      6.08 o 
   0   7   9        2.46        6.98      3.27 o 
   1   7   9        6.95        8.45      2.99 o 
   3   7   9        4.36        5.50      2.51 o 
   4   7   9        0.09        0.09      1.23 o 
   5   7   9        0.10        0.76      1.14 o 
   6   7   9        0.36       -0.09      0.95 o 
   7   7   9        6.60        4.65      2.56 o 
  -5  -6  10        0.01        1.80      2.28 o 
  -4  -6  10        0.01        0.85      1.80 o 
  -3  -6  10        4.73        3.41      1.57 o 
  -2  -6  10        2.96        0.42      0.97 o 
  -1  -6  10        9.73        6.31      2.94 o 
   0  -6  10        1.64       -0.43      1.66 o 
   1  -6  10        0.14       -0.43      1.23 o 
  -6  -5  10        0.17       -0.33      2.42 o 
  -5  -5  10        0.14        0.24      1.47 o 
  -4  -5  10        0.51        0.33      1.76 o 
  -3  -5  10        0.66        0.78      1.13 o 
  -2  -5  10       16.97       14.17      2.55 o 
  -1  -5  10       19.54       17.75      4.41 o 
   0  -5  10        0.74        0.47      1.57 o 
   1  -5  10        1.49        0.76      1.95 o 
   2  -5  10        1.65        1.23      1.57 o 
   3  -5  10        0.07        0.76      1.76 o 
  -6  -4  10        3.41        7.45      3.61 o 
  -5  -4  10        9.88       15.47      4.75 o 
  -4  -4  10        3.06        4.32      2.61 o 
  -3  -4  10        5.78        6.61      1.90 o 
  -2  -4  10        3.11        1.20      1.17 o 
  -1  -4  10        1.70        0.28      1.33 o 
   0  -4  10        1.67        0.47      1.42 o 
   1  -4  10        1.57        0.57      1.19 o 
   2  -4  10        1.60        1.38      1.57 o 
   3  -4  10        0.75        0.14      1.61 o 
   4  -4  10        1.37        0.71      1.42 o 
  -6  -3  10        0.10        1.38      1.61 o 
  -5  -3  10        0.02       -0.33      1.85 o 
  -4  -3  10        0.74        0.98      1.47 o 
  -3  -3  10       17.80       19.91      3.09 o 
  -2  -3  10        0.01        0.54      0.93 o 
  -1  -3  10        2.18        3.99      2.09 o 
   0  -3  10        1.20        1.04      1.47 o 
   1  -3  10       50.37       54.50      7.45 o 
   2  -3  10        6.68       11.20      3.37 o 
   3  -3  10        0.00       -0.43      1.23 o 
   4  -3  10        0.44       -0.09      1.57 o 
   5  -3  10        1.77        1.99      2.04 o 
  -6  -2  10        3.56        2.80      2.14 o 
  -5  -2  10       12.26        7.50      2.75 o 
  -4  -2  10       17.44       20.48      2.89 o 
  -3  -2  10       29.90       31.76      3.48 o 
  -2  -2  10       25.23       28.46      3.27 o 
  -1  -2  10        5.25        7.07      2.85 o 
   0  -2  10        0.07        0.14      1.61 o 
   1  -2  10      100.07       93.99      8.93 o 
   2  -2  10      621.67      708.80     24.33 o 
   3  -2  10        3.43        2.42      2.42 o 
   4  -2  10        2.11        1.23      1.76 o 
   5  -2  10        1.83        1.90      1.61 o 
   6  -2  10        9.72       15.47      4.13 o 
  -6  -1  10        0.35        1.38      1.76 o 
  -5  -1  10       32.70       25.34      4.46 o 
  -4  -1  10       34.57       33.90      3.42 o 
  -3  -1  10      103.36      102.78      5.72 o 
  -2  -1  10      118.30      130.87      8.41 o 
  -1  -1  10       67.98       72.17      6.98 o 
   0  -1  10        5.37        3.99      2.18 o 
   1  -1  10        2.82        2.18      1.85 o 
   2  -1  10       14.94       17.61      4.13 o 
   3  -1  10       54.02       64.23      4.75 o 
   4  -1  10        0.39       -0.27      1.06 o 
   5  -1  10        4.01        2.40      1.22 o 
   6  -1  10        1.51        0.08      0.80 o 
  -6   0  10        0.99        1.33      1.66 o 
  -5   0  10       10.64        8.30      2.61 o 
  -4   0  10        2.38        0.36      1.01 o 
  -3   0  10      152.16      143.84      6.22 o 
  -2   0  10       10.72       11.62      1.91 o 
  -1   0  10        4.55        5.01      1.31 o 
   0   0  10      113.25      138.95      9.93 o 
   1   0  10       11.37        9.49      2.61 o 
   2   0  10      176.74      201.82     12.36 o 
   3   0  10       13.21       10.63      3.32 o 
   4   0  10        1.51        1.09      1.09 o 
   5   0  10       55.38       41.20      4.41 o 
   6   0  10       12.75       12.38      2.48 o 
   7   0  10        0.48        0.81      1.80 o 
  -5   1  10        0.50       -1.09      1.04 o 
  -4   1  10        9.24        8.11      1.69 o 
  -3   1  10        8.84        9.46      1.64 o 
  -2   1  10        3.31        2.48      0.94 o 
  -1   1  10       10.66        8.62      1.49 o 
   0   1  10       89.89       99.21      7.93 o 
   1   1  10        7.96        5.31      1.99 o 
   2   1  10        6.82        4.98      1.99 o 
   3   1  10        1.48        1.38      1.23 o 
   4   1  10        1.85        0.63      0.90 o 
   5   1  10       21.10       18.93      2.75 o 
   6   1  10        1.10        1.04      1.90 o 
   7   1  10        4.26        3.99      2.47 o 
  -5   2  10        0.11       -0.47      0.91 o 
  -4   2  10        0.00       -0.50      0.76 o 
  -3   2  10        0.66        0.17      0.77 o 
  -2   2  10        1.12        0.48      0.63 o 
  -1   2  10        6.68        8.50      1.46 o 
   0   2  10        3.51        3.89      1.71 o 
   1   2  10        0.02        0.05      0.85 o 
   2   2  10        0.45       -0.47      1.00 o 
   3   2  10       11.25       17.23      3.65 o 
   4   2  10        5.00        6.26      2.33 o 
   5   2  10       10.09        8.99      2.28 o 
   6   2  10       43.41       35.12      5.98 o 
   7   2  10        0.61        0.85      2.04 o 
  -4   3  10        0.02        0.55      0.87 o 
  -3   3  10        1.83        1.05      0.97 o 
  -2   3  10        3.52        3.87      1.37 o 
  -1   3  10        0.46        0.10      0.72 o 
   0   3  10      192.32      175.72     10.12 o 
   1   3  10      113.48      110.39      8.31 o 
   2   3  10       38.75       36.69      4.89 o 
   3   3  10        0.61       -0.52      1.14 o 
   4   3  10        0.19        0.19      1.33 o 
   5   3  10        0.02       -0.74      0.63 o 
   6   3  10        7.10        6.03      2.70 o 
   7   3  10        2.89        3.23      2.66 o 
   8   3  10        0.21        0.95      2.09 o 
  -3   4  10        0.18       -0.39      0.93 o 
  -2   4  10        2.65        2.40      1.38 o 
  -1   4  10        0.16        0.15      0.86 o 
   0   4  10        9.22       10.07      1.83 o 
   1   4  10        8.78        6.74      2.23 o 
   2   4  10        6.29        7.97      2.56 o 
   3   4  10       17.34       13.62      3.08 o 
   4   4  10        8.75        9.68      2.66 o 
   5   4  10        6.80        8.48      1.89 o 
   6   4  10        3.26        3.89      2.18 o 
   7   4  10        0.03        1.00      2.23 o 
   8   4  10        0.66       -1.38      1.90 o 
  -2   5  10        3.59        5.31      3.04 o 
  -1   5  10        1.41        3.04      1.85 o 
   0   5  10        0.57        0.22      1.18 o 
   1   5  10        1.40        1.42      1.47 o 
   2   5  10        1.96        1.95      1.71 o 
   3   5  10       36.33       43.10      5.36 o 
   4   5  10       10.82        7.83      2.47 o 
   5   5  10        4.40        3.70      1.85 o 
   6   5  10        2.45        1.71      1.66 o 
   7   5  10        1.38        1.09      1.95 o 
  -1   6  10        0.02        1.33      1.90 o 
   0   6  10        0.39       -0.19      1.85 o 
   2   6  10        0.81        0.19      1.61 o 
   3   6  10        3.81        2.66      1.90 o 
   4   6  10       28.06       30.61      4.75 o 
   6   6  10        1.79        0.90      1.47 o 
   7   6  10        1.83        1.33      1.57 o 
   0   7  10        1.22        2.37      2.56 o 
   2   7  10        0.18        0.00      1.52 o 
   3   7  10        0.01        0.14      1.52 o 
   4   7  10       26.98       25.58      4.51 o 
   6   7  10       34.78       31.51      5.03 o 
  -4  -6  11        1.02        2.61      2.18 o 
  -3  -6  11        0.20        0.14      1.71 o 
  -2  -6  11        0.37       -0.19      1.71 o 
  -1  -6  11        1.17        0.52      1.47 o 
   0  -6  11        0.00       -0.14      1.23 o 
  -5  -5  11        0.39       -0.05      1.99 o 
  -4  -5  11        0.03       -0.19      1.80 o 
  -3  -5  11        1.65        0.05      1.47 o 
  -2  -5  11        5.62        2.14      2.37 o 
  -1  -5  11        3.38        0.62      1.47 o 
   0  -5  11        0.84       -0.09      1.61 o 
   1  -5  11        0.25        0.05      1.80 o 
   2  -5  11        0.00       -0.14      1.19 o 
  -5  -4  11        5.83        7.88      3.65 o 
  -4  -4  11        2.26        1.38      2.28 o 
  -3  -4  11       12.38       12.29      2.92 o 
  -2  -4  11       22.21       18.41      4.60 o 
  -1  -4  11        2.74        0.28      2.14 o 
   0  -4  11       11.32       10.20      3.84 o 
   1  -4  11        8.46        4.51      2.47 o 
   2  -4  11        2.60        1.57      1.71 o 
   3  -4  11        0.03        1.00      2.04 o 
  -6  -3  11        2.35        3.56      2.70 o 
  -5  -3  11        0.47        0.19      1.85 o 
  -4  -3  11        7.11        5.54      5.01 o 
  -3  -3  11        3.51        3.91      1.68 o 
  -2  -3  11       42.25       45.33      6.79 o 
  -1  -3  11        7.77        4.79      2.80 o 
   0  -3  11       27.28       35.69      6.03 o 
   1  -3  11       27.20       39.87      6.74 o 
   2  -3  11        3.82        3.94      2.66 o 
   3  -3  11        0.56       -0.43      1.38 o 
   4  -3  11        3.61        6.31      3.04 o 
  -6  -2  11        2.99        1.95      1.95 o 
  -5  -2  11        3.53        4.03      2.33 o 
  -4  -2  11        0.57       -0.92      0.88 o 
  -3  -2  11        4.39        6.53      1.91 o 
  -2  -2  11        2.79        2.66      2.14 o 
  -1  -2  11       15.48       16.14      4.22 o 
   0  -2  11       30.45       32.61      5.74 o 
   1  -2  11       66.97       85.89      8.97 o 
   2  -2  11        1.46        2.42      1.99 o 
   3  -2  11        5.86        4.60      2.47 o 
   4  -2  11       16.16       14.62      4.13 o 
   5  -2  11        0.43        1.14      1.85 o 
  -6  -1  11        2.54        1.90      1.85 o 
  -5  -1  11       10.81       10.16      3.04 o 
  -4  -1  11        7.37        6.19      1.79 o 
  -3  -1  11       11.64       11.62      2.18 o 
  -2  -1  11        0.12        0.24      1.61 o 
  -1  -1  11        7.46        8.30      2.70 o 
   0  -1  11        0.14        0.24      1.19 o 
   1  -1  11      114.43      152.09     12.44 o 
   2  -1  11        0.16        1.33      2.23 o 
   3  -1  11       53.15       63.06      4.80 o 
   4  -1  11        9.56        5.93      1.74 o 
   5  -1  11        0.00        0.55      0.94 o 
   6  -1  11        0.98        0.66      1.85 o 
  -5   0  11        1.44        1.23      1.52 o 
  -4   0  11      148.51      149.99      6.90 o 
  -3   0  11       55.29       60.25      4.35 o 
  -2   0  11        9.40        9.02      2.66 o 
  -1   0  11        0.03       -0.43      1.28 o 
   0   0  11       38.10       49.89      6.22 o 
   1   0  11        9.63       12.05      3.18 o 
   2   0  11        9.02       14.38      3.89 o 
   3   0  11      569.74      729.79     25.03 o 
   4   0  11       97.64      101.86      6.39 o 
   5   0  11        5.24        3.19      1.64 o 
   6   0  11        1.95       -0.15      1.08 o 
  -5   1  11        2.37        1.52      1.66 o 
  -4   1  11        2.31        1.71      1.14 o 
  -3   1  11       20.04       17.61      2.32 o 
  -2   1  11        3.01        1.93      0.99 o 
  -1   1  11       10.42       12.29      3.08 o 
   0   1  11       11.24        8.73      2.52 o 
   1   1  11        0.72        1.33      1.28 o 
   2   1  11       27.03       27.29      4.65 o 
   3   1  11       63.42       60.68      6.74 o 
   4   1  11       25.84       26.30      3.80 o 
   5   1  11       11.80        9.24      2.01 o 
   6   1  11        2.26        0.38      1.76 o 
   7   1  11        0.07       -0.14      1.52 o 
  -4   2  11       12.91        9.64      1.91 o 
  -3   2  11        1.84        1.16      0.89 o 
  -2   2  11        0.10        0.26      0.68 o 
  -1   2  11       18.03       11.96      2.94 o 
   0   2  11        0.05       -1.00      1.28 o 
   1   2  11       18.13       17.04      3.51 o 
   2   2  11        0.44        0.43      1.09 o 
   3   2  11       17.82       21.55      4.03 o 
   4   2  11       10.89        9.87      2.75 o 
   5   2  11        1.59        1.06      0.99 o 
   6   2  11        5.82        2.66      2.61 o 
   7   2  11        1.20        1.04      1.95 o 
  -4   3  11        0.10        0.25      0.90 o 
  -3   3  11        0.02        0.13      0.92 o 
  -2   3  11        0.19        0.16      0.88 o 
  -1   3  11       34.47       28.34      4.46 o 
   0   3  11      110.16      133.27      9.78 o 
   1   3  11        0.77        0.85      1.28 o 
   2   3  11        0.03       -0.43      1.33 o 
   3   3  11        7.74        9.25      2.56 o 
   4   3  11        0.91        0.90      1.66 o 
   5   3  11        0.31        1.19      1.14 o 
   6   3  11       26.51       24.35      4.98 o 
   7   3  11       10.56        2.47      2.56 o 
  -3   4  11        0.95        2.55      1.54 o 
  -2   4  11        0.00       -0.15      0.95 o 
  -1   4  11        0.02       -0.05      1.04 o 
   0   4  11        0.21        0.05      1.04 o 
   1   4  11        0.00       -0.24      0.71 o 
   2   4  11       32.84       36.83      5.08 o 
   3   4  11        4.29        1.99      1.47 o 
   4   4  11        2.81        2.23      1.76 o 
   5   4  11        3.91        2.75      1.26 o 
   6   4  11        0.37       -1.14      0.85 o 
   7   4  11       20.49       23.92      5.51 o 
  -2   5  11        0.50        0.09      1.54 o 
  -1   5  11        2.11        1.38      1.80 o 
   0   5  11        3.83        1.80      1.76 o 
   1   5  11        0.09       -0.09      1.04 o 
   2   5  11        7.35        9.87      2.94 o 
   3   5  11       16.46       22.97      4.22 o 
   4   5  11        1.58        1.33      1.28 o 
   6   5  11        0.20       -0.05      1.52 o 
   7   5  11        6.59        4.70      2.94 o 
  -1   6  11        0.00        0.52      1.99 o 
   0   6  11        0.00        1.19      2.47 o 
   1   6  11        0.00        0.05      1.19 o 
   2   6  11        7.32        6.12      2.89 o 
   3   6  11       14.31       11.48      3.18 o 
   4   6  11        0.07       -0.62      1.23 o 
   6   6  11        0.68        0.14      1.52 o 
   1   7  11        0.22        0.85      1.90 o 
   2   7  11        0.30        0.14      1.28 o 
   3   7  11        0.00        1.09      1.90 o 
   4   7  11        9.66        9.21      2.99 o 
  -3  -5  12        0.04       -0.57      1.38 o 
  -2  -5  12        1.00        1.14      2.18 o 
  -1  -5  12        1.37        4.08      2.51 o 
   0  -5  12        1.02        1.04      2.14 o 
   1  -5  12        0.04        0.81      1.95 o 
  -5  -4  12        0.15        1.38      2.18 o 
  -3  -4  12        3.51        1.80      1.95 o 
  -2  -4  12        1.81        2.23      2.37 o 
  -1  -4  12       13.98       14.33      4.46 o 
   0  -4  12       11.02       11.96      4.41 o 
   1  -4  12        1.83        3.13      2.33 o 
   2  -4  12        4.02        4.13      2.70 o 
   3  -4  12        1.51        3.04      2.37 o 
  -5  -3  12        0.01        1.71      2.14 o 
  -3  -3  12        0.20       -0.28      1.80 o 
  -2  -3  12        1.66       -0.43      1.80 o 
  -1  -3  12       49.02       45.57      7.07 o 
   0  -3  12        4.33        6.26      3.18 o 
   1  -3  12        0.15        0.09      1.42 o 
   2  -3  12        0.08        1.61      2.47 o 
   3  -3  12        3.08        3.65      2.28 o 
   4  -3  12        0.02       -0.43      1.28 o 
  -5  -2  12        4.95        4.13      2.42 o 
  -4  -2  12        0.30       -0.60      1.03 o 
  -3  -2  12        2.26        2.09      2.09 o 
  -2  -2  12        8.06        6.88      3.27 o 
  -1  -2  12        0.16        0.62      1.95 o 
   0  -2  12        0.02        1.14      2.09 o 
   1  -2  12        2.38        1.85      2.47 o 
   2  -2  12        0.98        0.95      2.04 o 
   3  -2  12        0.69        0.47      2.33 o 
   4  -2  12        1.23       -0.24      1.90 o 
   5  -2  12        2.15        2.99      2.37 o 
  -5  -1  12        0.00        0.43      1.52 o 
  -4  -1  12        0.86        1.55      1.27 o 
  -3  -1  12        1.05        0.24      1.28 o 
  -2  -1  12        0.03       -0.95      0.90 o 
  -1  -1  12        0.06        0.24      1.33 o 
   0  -1  12        2.85        1.99      1.76 o 
   1  -1  12       17.88       28.76      5.98 o 
   2  -1  12       82.11       99.47     10.11 o 
   3  -1  12        0.28       -0.42      1.02 o 
   4  -1  12        4.20        2.80      1.40 o 
   5  -1  12        6.02       11.82      3.84 o 
  -5   0  12        3.54        0.90      1.66 o 
  -4   0  12       28.66       28.53      3.22 o 
  -3   0  12       21.12       13.34      3.32 o 
  -2   0  12        1.33       -0.14      1.09 o 
  -1   0  12        0.84        0.52      1.23 o 
   0   0  12        4.95        5.88      2.70 o 
   1   0  12        7.19        4.94      2.61 o 
   2   0  12      482.83      625.95     24.73 o 
   3   0  12       24.63       23.02      4.84 o 
   4   0  12        5.04        3.44      1.50 o 
   5   0  12        0.14       -0.78      0.75 o 
   6   0  12        9.15        9.81      2.42 o 
  -4   1  12       23.57       17.90      2.58 o 
  -3   1  12       31.47       33.18      4.98 o 
  -2   1  12       27.21       21.78      3.99 o 
  -1   1  12       29.18       32.89      5.08 o 
   0   1  12       10.85        8.97      2.75 o 
   1   1  12        0.18       -0.14      1.61 o 
   2   1  12        0.02       -0.19      1.14 o 
   3   1  12        9.44        9.59      3.46 o 
   4   1  12        0.34        2.33      2.47 o 
   5   1  12        2.97        2.04      1.43 o 
   6   1  12        2.59        1.76      2.04 o 
  -4   2  12        7.80        5.94      1.66 o 
  -3   2  12       49.44       54.68      6.36 o 
  -2   2  12       15.30       10.87      2.89 o 
  -1   2  12        9.14       10.96      2.99 o 
   0   2  12       28.23       26.39      4.46 o 
   1   2  12        3.26        2.80      1.76 o 
   2   2  12       77.02       81.38      7.88 o 
   3   2  12       11.06       11.06      3.42 o 
   4   2  12        2.45        0.09      1.57 o 
   5   2  12       47.09       59.57      7.74 o 
   6   2  12        0.00       -0.52      1.04 o 
   7   2  12        0.15       -0.81      1.66 o 
  -3   3  12        0.17       -0.05      1.61 o 
  -2   3  12        3.72        3.23      2.18 o 
  -1   3  12       11.83        8.97      2.80 o 
   0   3  12        2.12        0.33      1.00 o 
   1   3  12       16.97       20.07      4.22 o 
   2   3  12        0.39        0.66      1.71 o 
   3   3  12        7.32        5.93      2.52 o 
   4   3  12        0.00       -0.19      1.52 o 
   5   3  12       14.22       14.27      2.53 o 
   6   3  12       10.75       10.11      3.65 o 
   7   3  12        1.38        0.57      1.52 o 
  -2   4  12        0.14        1.57      1.90 o 
  -1   4  12        0.62       -1.23      1.28 o 
   0   4  12        0.97        1.04      1.38 o 
   1   4  12        1.22        0.71      1.61 o 
   2   4  12        0.46        0.43      1.52 o 
   3   4  12        0.02       -0.19      0.90 o 
   4   4  12        0.05        0.05      1.33 o 
   5   4  12        2.08        1.99      1.76 o 
   6   4  12        8.31        5.69      2.99 o 
   7   4  12        0.05       -0.38      1.19 o 
  -1   5  12        0.80        1.09      1.71 o 
   0   5  12       13.30       10.01      3.27 o 
   1   5  12       26.63       28.14      5.03 o 
   2   5  12        5.30        7.21      2.89 o 
   3   5  12        2.06        1.85      1.61 o 
   4   5  12        0.21       -0.05      0.90 o 
   6   5  12        2.58        2.70      1.99 o 
   0   6  12        0.27        0.24      2.18 o 
   1   6  12        1.23       -0.24      1.19 o 
   2   6  12        4.25        2.94      2.23 o 
   3   6  12        1.81       -0.43      1.42 o 
   4   6  12        0.03       -0.57      1.38 o 
   6   6  12        0.20        1.28      1.47 o 
   3   7  12        3.31        3.94      2.23 o 
   4   7  12        0.10        0.47      1.85 o 
  -2  -5  13        0.09        0.85      2.47 o 
  -1  -5  13        2.59        0.90      2.66 o 
  -3  -4  13        0.04       -0.62      1.80 o 
  -2  -4  13        0.83       -0.09      2.04 o 
  -1  -4  13        0.98        0.90      2.47 o 
   0  -4  13        1.42       -0.71      1.38 o 
   1  -4  13        0.12        0.14      1.66 o 
   2  -4  13        1.42        1.38      2.47 o 
  -3  -3  13        0.03        0.57      1.47 o 
  -2  -3  13        7.91        5.98      3.32 o 
  -1  -3  13        0.28        0.81      1.76 o 
   0  -3  13        0.45        0.09      1.66 o 
   1  -3  13        2.43        2.75      2.61 o 
   2  -3  13        0.30       -0.71      2.09 o 
   3  -3  13        2.32        3.84      2.56 o 
  -3  -2  13        1.90        1.00      1.71 o 
  -2  -2  13       21.31       22.97      5.36 o 
  -1  -2  13       13.62       15.33      4.84 o 
   0  -2  13        8.93        4.46      3.04 o 
   1  -2  13       17.26       16.51      4.84 o 
   2  -2  13        0.80        0.00      1.52 o 
   3  -2  13        0.39        0.33      1.71 o 
   4  -2  13        0.12        1.00      2.23 o 
  -4  -1  13        0.76       -1.28      1.28 o 
  -3  -1  13        0.43       -0.57      1.38 o 
  -2  -1  13       13.05       12.81      3.42 o 
  -1  -1  13        0.04       -0.66      1.71 o 
   0  -1  13       18.92       15.95      4.32 o 
   1  -1  13       29.33       39.96      7.12 o 
   2  -1  13        0.01       -0.33      1.42 o 
   3  -1  13        0.10        1.23      2.04 o 
   4  -1  13        0.61        1.71      1.95 o 
   5  -1  13        0.01        0.24      1.90 o 
  -4   0  13        2.35        1.95      1.80 o 
  -3   0  13        3.49        1.61      1.47 o 
  -2   0  13        0.88        0.71      1.71 o 
  -1   0  13       12.52       16.32      3.84 o 
   0   0  13        1.45        1.09      1.99 o 
   1   0  13       53.87       70.54      8.31 o 
   2   0  13       20.64       32.18      6.17 o 
   3   0  13       11.74        9.59      3.75 o 
   4   0  13       25.18       27.56      3.67 o 
   5   0  13        3.40        3.00      1.66 o 
  -4   1  13        5.39        4.94      2.33 o 
  -3   1  13        9.91        9.87      2.89 o 
  -2   1  13        0.10        0.28      1.04 o 
  -1   1  13        4.29        5.41      2.23 o 
   0   1  13        0.50       -0.47      1.42 o 
   1   1  13       27.05       30.85      5.41 o 
   2   1  13       17.93       17.94      4.32 o 
   3   1  13       18.50       24.25      4.98 o 
   4   1  13       22.66       29.09      6.03 o 
   5   1  13        0.88        0.60      1.05 o 
   6   1  13        1.79        0.00      1.76 o 
  -3   2  13       29.90       27.05      4.89 o 
  -2   2  13        0.14       -0.33      1.47 o 
  -1   2  13        0.00       -0.52      1.19 o 
   0   2  13        0.30        0.57      1.23 o 
   1   2  13        0.91        1.00      1.66 o 
   2   2  13        1.96        3.94      2.42 o 
   3   2  13      216.68      198.91     12.64 o 
   4   2  13       77.17       82.42      8.50 o 
   5   2  13       11.00        9.25      2.38 o 
   6   2  13        5.85        3.65      2.56 o 
  -2   3  13        3.31        2.33      2.09 o 
  -1   3  13        3.45        1.38      1.80 o 
   0   3  13        1.99        0.76      1.71 o 
   1   3  13        0.09       -0.52      0.85 o 
   2   3  13        4.95        3.13      1.90 o 
   3   3  13       33.74       38.73      5.79 o 
   4   3  13       29.49       28.67      4.89 o 
   5   3  13        7.49        7.62      2.08 o 
   6   3  13        3.00        3.18      2.18 o 
  -2   4  13        1.15        2.66      2.37 o 
  -1   4  13        1.95        0.38      1.80 o 
   0   4  13        0.73        1.00      1.90 o 
   1   4  13        0.45       -0.24      1.47 o 
   2   4  13        0.54        0.76      1.28 o 
   3   4  13        0.17        0.19      1.09 o 
   4   4  13        2.58        5.17      2.28 o 
   5   4  13        1.08       -0.14      1.57 o 
   6   4  13        6.81        7.54      3.27 o 
   0   5  13       22.90       27.81      5.46 o 
   1   5  13        1.18        2.94      2.14 o 
   2   5  13        0.02       -0.19      1.09 o 
   3   5  13        0.99        0.85      1.99 o 
   4   5  13        2.68        3.84      2.33 o 
   5   5  13        0.16       -0.38      1.47 o 
   6   5  13        8.53        3.04      2.14 o 
   2   6  13        2.95        4.08      2.70 o 
   3   6  13        3.98        3.70      2.09 o 
   4   6  13        0.21       -1.28      1.42 o 
  -2  -4  14        0.05       -0.33      2.23 o 
  -1  -4  14        0.04        0.09      2.28 o 
   0  -4  14        0.08       -0.90      2.47 o 
  -3  -3  14        0.12       -1.09      1.80 o 
  -2  -3  14        0.21       -0.09      2.09 o 
  -1  -3  14        1.31        1.09      2.37 o 
   0  -3  14        3.45        1.28      2.33 o 
   1  -3  14        0.71        1.66      2.56 o 
   2  -3  14        0.90        0.62      1.85 o 
  -3  -2  14        1.40        2.51      2.56 o 
  -2  -2  14        1.19        1.23      1.85 o 
  -1  -2  14        1.82        0.62      2.09 o 
   0  -2  14       12.14       15.28      4.56 o 
   1  -2  14        4.22        2.42      2.80 o 
   2  -2  14        5.03        9.16      3.75 o 
   3  -2  14        4.56        4.46      3.37 o 
  -3  -1  14        0.01       -0.95      1.42 o 
  -2  -1  14        1.03       -0.33      1.85 o 
  -1  -1  14       35.50       36.93      6.27 o 
   0  -1  14        0.12        0.52      1.61 o 
   1  -1  14        0.43       -0.33      1.61 o 
   2  -1  14        1.14        3.04      2.47 o 
   3  -1  14        3.08        2.28      2.18 o 
   4  -1  14        0.07       -0.57      2.04 o 
  -3   0  14        1.18        0.09      1.66 o 
  -2   0  14        1.68        1.19      1.57 o 
  -1   0  14        0.13        0.28      1.33 o 
   0   0  14        6.89        3.84      2.09 o 
   1   0  14        0.10        0.24      1.38 o 
   2   0  14        0.37       -0.62      2.18 o 
   3   0  14        0.44       -0.24      2.14 o 
   4   0  14        0.13        0.22      1.17 o 
   5   0  14        4.08        4.06      1.78 o 
  -3   1  14        0.01       -0.76      1.42 o 
  -2   1  14        0.20        0.19      1.04 o 
  -1   1  14        2.40        1.00      1.52 o 
   0   1  14        0.23        0.66      1.90 o 
   1   1  14        0.06       -0.09      1.61 o 
   2   1  14       55.43       60.71      7.74 o 
   3   1  14        0.83        1.23      1.99 o 
   4   1  14        4.93        2.99      2.33 o 
   5   1  14        4.37        4.11      2.78 o 
  -2   2  14        1.65        1.33      1.52 o 
  -1   2  14        0.05        1.76      1.95 o 
   0   2  14        0.55       -0.05      1.04 o 
   1   2  14        0.06       -0.28      1.61 o 
   2   2  14      112.59      156.86     12.35 o 
   3   2  14       78.24       85.65      8.78 o 
   4   2  14        5.43        4.56      2.70 o 
   5   2  14        0.00        0.40      1.83 o 
  -2   3  14        5.93        4.84      2.47 o 
  -1   3  14        2.57        1.14      1.52 o 
   0   3  14        1.04        0.81      1.38 o 
   1   3  14        0.05       -0.95      0.81 o 
   2   3  14        0.02        0.62      1.47 o 
   3   3  14        0.01        0.14      1.90 o 
   4   3  14        3.26        3.27      2.28 o 
   5   3  14        2.97        2.89      2.37 o 
  -1   4  14        4.57        6.45      2.80 o 
   0   4  14        0.22        0.09      1.52 o 
   1   4  14        0.01        1.14      1.95 o 
   2   4  14       13.31       13.29      3.61 o 
   3   4  14        5.70        7.69      3.08 o 
   4   4  14        3.58        2.04      2.09 o 
   5   4  14       15.75       13.71      3.75 o 
   1   5  14        2.54        0.38      1.80 o 
   2   5  14        0.02       -0.62      1.66 o 
   3   5  14        1.65        1.76      2.14 o 
   4   5  14        0.00       -0.71      1.38 o 
  -1  -3  15        1.52        2.28      2.85 o 
   0  -3  15        0.15        0.57      2.56 o 
  -2  -2  15        0.03       -0.38      1.57 o 
  -1  -2  15        0.05       -0.71      1.42 o 
   0  -2  15        1.16        0.85      2.42 o 
   1  -2  15        0.15       -1.14      1.38 o 
   2  -2  15        1.93        1.66      2.42 o 
  -2  -1  15        0.87        0.47      2.18 o 
  -1  -1  15        0.87        0.33      2.04 o 
   0  -1  15        4.40        1.90      2.89 o 
   1  -1  15        2.48        4.27      3.56 o 
   2  -1  15        0.30        0.24      2.33 o 
   3  -1  15        1.48        3.61      2.99 o 
  -2   0  15        2.41        1.52      1.99 o 
  -1   0  15        9.03        7.83      3.18 o 
   0   0  15        5.33        1.90      1.99 o 
   1   0  15        7.45       13.95      4.32 o 
   2   0  15        1.19        1.47      2.70 o 
   3   0  15        0.26        0.76      2.28 o 
   4   0  15        0.11        0.20      1.14 o 
  -2   1  15        0.03        0.19      1.19 o 
  -1   1  15        0.08        0.43      1.76 o 
   0   1  15        8.84        6.36      2.80 o 
   1   1  15       12.37       10.49      3.56 o 
   2   1  15        4.57        1.61      2.47 o 
   3   1  15        2.03        2.23      2.89 o 
   4   1  15        0.16       -0.62      2.09 o 
  -1   2  15        0.82        1.33      2.04 o 
   0   2  15        0.03       -0.47      1.47 o 
   1   2  15        9.80        7.78      3.27 o 
   2   2  15       32.09       41.43      6.69 o 
   3   2  15        3.25        1.09      2.23 o 
   4   2  15        3.08        7.78      3.32 o 
   0   3  15        0.31        0.62      1.95 o 
   1   3  15        2.47        2.14      1.76 o 
   2   3  15       11.28       11.48      3.75 o 
   3   3  15        3.46        4.89      2.56 o 
   4   3  15       10.55       12.48      3.84 o 
   1   4  15        0.30        0.09      1.33 o 
   2   4  15        1.89        2.51      2.04 o 
   3   4  15       45.13       43.24      6.69 o 
   4   4  15       38.78       45.47      7.02 o 
   0  -1  16        0.79        1.66      2.94 o 
   1  -1  16        1.38        0.71      2.80 o 
  -1   0  16        0.11       -0.43      1.76 o 
   0   0  16        2.13        3.18      2.85 o 
   1   0  16        1.80       -0.47      1.57 o 
   2   0  16        1.47        4.22      3.46 o 
   0   1  16        3.94        3.51      2.70 o 
   1   1  16        0.01        0.28      1.85 o 
   2   1  16        0.51        0.33      1.47 o 
   3   1  16        0.16       -0.19      2.51 o 
   0   2  16        5.35        7.54      3.23 o 
   1   2  16        4.27        2.33      2.09 o 
   2   2  16        0.06       -1.14      1.76 o 
   3   2  16        1.71        2.51      2.28 o 
   2   3  16        4.70        7.88      3.18 o 
                                                 
